# Supplementary material for: Cross-feeding between intestinal pathobionts promotes their overgrowth during undernutrition
Source: Nat Commun. 2021 Nov 25;12:6860. doi: 10.1038/s41467-021-27191-x (PMC8617199; doi:10.1038/s41467-021-27191-x)
Supplement: Supplementary file 3 — Source Data [file 41467_2021_27191_MOESM3_ESM.xlsx]

## Sheet: Fig 1
Figure 1b
	B	E	B+E
	8000000	102000000	750000000
	12000000	125000000	1130000000
	17000000	131000000	1010000000
	16200000	133000000	925000000
Figure 1c	E	B+E
	225000000	365000000
	360000000	390000000
	195000000	475000000
	280000000	380000000
	210000000	300000000
	220000000	500000000
	215000000	700000000
	170000000	400000000
Figure 1d	B	B+E
	118644	3.25879e+06
	114819	3.03069e+06
	133116	2.79578e+06
	120850	2.64048e+06
	182328	3.45302e+06
	140864	3.65463e+06
	160659	3.16158e+06
	152120	3.53296e+06

## Sheet: Fig 2
Figure 2b
		B								E								B + E
	Carb	0	0	29000000	0	30000	20000	20000	60000	24500000	18500000	27000000	20000000	31000000	32000000			32500000	33000000	20000000	36500000	21500000	46000000	53000000	42500000
	CarbM	71000000	110000000	605000000	150000000	13500000	13500000	73500000	85500000	43000000	63000000	30000000	110000000	56000000	160000000			330000000	480000000	900000000	1500000000	540000000	380000000	400000000	440000000
	Prot	9050000	7000000	55500000	47500000	3750000	1650000	1100000		29000000	61500000		41000000	51000000	76500000			58500000	65000000	49000000	68000000	58000000	38500000
	ProtM	42000000	260000000	455000000	415000000	13000000	14000000	27000000	8450000	170000000	66500000	99500000	80000000	140000000				230000000	280000000	500000000	375000000	300000000	340000000	250000000	230000000
Figure 2c
		E										B + E
	Carb	13500000	5000000	27000000	36000000	32000000	37000000	74500000	12500000	23000000	8000000	42000000		13500000	31000000	6500000	43500000	27500000	47500000	17500000	23000000
	CarbM	100000000	100000000	62500000	150000000	83500000	43500000	210000000	140000000	63000000	110000000	290000000	320000000	107000000	140000000	300000000	170000000	200000000	180000000	260000000	210000000
	Prot	38000000	21000000	31000000	27500000	32500000	29500000	48000000	30000000	25000000	34500000	67500000	47500000	26500000	24500000	51500000	48500000	88500000	71500000	42500000
	ProtM	71500000	69500000	72000000	78500000	100000000	53000000	41000000	48000000	170000000		70500000	79500000	150000000	130000000	116500000	104000000	69500000	84500000	130000000	120000000
Figure 2d
		B								B + E
	Carb	365373	415659	355018	394672	15909	115666	162211	159519	314170	376203	403967	140602	117397	98175.6	210185	236853
	CarbM	5.11913e+06	4.68349e+06	1.8938e+06	5.0791e+06	299887	444331	3.12917e+06	2.99484e+06	2.73327e+07	2.19748e+07	4.31599e+07	46891298	1.4547e+07	1.43382e+07	1.08195e+07	1.09286e+07
	Prot	241501	428845	405970	328159	113058	122714	145380	137907	423231	333351	525072	506767	195804	178017	171087	188773
	ProtM	1.37843e+07	5607907	2.48457e+06	5.1477e+06	292052	429832	535837	394562	6.51438e+06	5.11197e+06	9.19243e+06	8.65301e+06	2.84114e+06	3.38663e+06	2.78453e+06	2.46031e+06
Figure 2e		E								B + E
	1X	60000000	80000000	65000000	20000000	55000000	90000000	50000000	95000000	180000000	155000000	175000000	175000000	200000000	200000000		235000000
	10X	45000000	105000000	70000000	55000000	95000000	65000000	85000000	75000000	130000000	175000000	145000000	125000000	140000000	150000000	140000000	135000000
Figure 2f		B								B + E
	1X	3.34512e+06	3.08684e+06	2.68629e+06	3.84251e+06	8.11699e+06	5.58192e+06	7.04617e+06	5.62406e+06	21263278	2.47644e+07	2.99627e+07	3.25448e+07	2.27026e+07	2.04858e+07	1.91493e+07	2.12018e+07
	10X	26046161	2.14962e+07	2.13273e+07	2.02098e+07	2.49372e+07	2.03493e+07	1.96542e+07	1.67024e+07	1.92982e+07	1.83645e+07	2.00579e+07	1.78697e+07	1.79336e+07	1.51379e+07	1.94155e+07	1.53337e+07

## Sheet: Fig 3
Figure 3A
	Bacteroides alone			Bacteroides + E. coli
Bf	0.415	0.452	0.407	0.54	0.547	0.533
Bd	0.171	0.173	0.185	0.019	0.022	0.018
Bv	0.054	0.059	0.06	0	0	0
Bo	0.07	0.079	0.096	0.039	0.04	0.047
Pd	0.184	0.233	0.223	0.217	0.241	0.226
Figure 3B
	Time (h)	B			B+E
	0	1.95669	1.98365	1.95676	2.06713	2.0524	2.06262
	16	1.72703	1.68572	1.68898	1.74594	1.7422	1.74631
	24	1.73201	1.58797	1.72167	1.3531	1.36214	1.3747
Figure 3C
	Bd	Bd + E	Bf	Bf + E	Bo	Bo + E	Bv	Bv + E	Pd	Pd + E	E +B (full mix)
	231000	1510000	3110000	10100000	979000	9650000	29100	2000000	55700	841000	6340000
	221000	1480000	2870000	12300000	1130000	11800000	35500	1570000	48000	1090000	10400000
	174000	1600000	5380000	17000000	228000	10400000	49100	1970000	39400	1160000	12800000
	324000	3250000	7390000	16500000	572000	12300000	90700	3310000	45700	2300000	13300000
	112370	2180900	1653600	8342600	407580	16914000	57754	2401900	20108	1353200	12029000
	153660	2037300	1643000	11705000	392960	14664000	27146	2687200	24250	1367800	14751000
	198130	2630100	5080900	12240000	373600	14912000	50478	2516900	36086	1447700	11878000
	203380	2229100	4617200	10997000	301730	15402000	45037	1886900	39817	1489200	9751600
			1.46976e+06	4.24496e+07	340009	1.83067e+07					1.48477e+07
			275658	4.08091e+07	319115	1.79591e+07					1.80183e+07
			55155.8	4.13849e+07	193844	4.01342e+07					2.47257e+07
			52975.8	3.79516e+07	203169	1.68576e+07					2.19721e+07
			404959	3.57741e+07	101663	2.67324e+07					2.46625e+07
			181726	41269867	112884	1.18168e+07					9.51022e+06
			356192	2.40541e+07	274548	19111327					1.76192e+07
Figure 3D
	E	E + B (full mix)	E + Bf	E + Pd	E + Bd	E + Bv	E + Bo
	28000000	125000000	49000000	22000000	61000000	31000000	165000000
	24500000	165000000	41000000	24000000	69500000	22000000	230000000
	22000000	270000000	32000000	18500000	95000000	45500000	165000000
	19500000	200000000	175000000	27000000	105000000	44500000	220000000
	38500000	315000000	485000000	25000000	120000000	40500000	355000000
	36500000	410000000	420000000	15500000	175000000	51000000	340000000
	21000000	245000000	63500000	24000000	135000000	39500000	200000000
	23000000	225000000	120000000	22000000	110000000	47000000	170000000
	185000000	290000000	300000000	220000000	250000000	450000000	400000000
	175000000	500000000	180000000	155000000		350000000	300000000
	175000000	450000000	175000000	130000000	190000000	450000000	300000000
	140000000	215000000	195000000	140000000	155000000	180000000	295000000
	155000000	185000000	185000000	125000000	250000000	210000000	250000000
	165000000	125000000	225000000	150000000	185000000	150000000	200000000
	85000000	155000000	140000000	170000000	150000000	150000000	160000000
	55000000	225000000	165000000	170000000	150000000	135000000	210000000
	110000000	240000000	145000000	190000000	150000000	150000000	85000000
	140000000	135000000	150000000	125000000	220000000	310000000	225000000
	120000000	195000000	175000000	240000000	200000000	115000000	205000000
	120000000	290000000	145000000	140000000	215000000	170000000	250000000
	110000000	130000000	115000000				220000000
	85000000	125000000	145000000				180000000
	135000000	130000000	80000000				200000000
	100000000	180000000	140000000				180000000
	40000000	200000000	155000000				215000000
	25000000	125000000	65000000				180000000
	50000000	165000000					245000000

## Sheet: Fig 4
Figure 4A					Figure 4B
	B	E	Blank			B	E	Blank
	0.279333	0.190333	0.235333			0.117	0.252333	0.159333
	0.253333	0.174333	0.211333			0.158667	0.281667	0.223333
	0.246	0.181	0.217667			0.161667	0.302333	0.187667
	0.239333	0.172333	0.206333			0.169333	0.276667	0.166333
	0.224333	0.172333	0.203
	0.269333	0.184	0.204667
	0.244333	0.197	0.234333
Figure 4C					Figure 4D
	E	B + E				BF	BF+E
	2.21429	0.134752				0.958763	0.144781
	1.8	0.16129				1.63636	0.176471
	2.3	0.313131				2.09524	0.0849057
	4.75	0.203008				0.303258	0.0576923
	1.93333	0.451613				0.389728	0.0478655
	1.75	0.242857				0.393939	0.0489511
Figure 4E
	Time (h)	B				BO				E				B+E
	0	1.537	1.263	1.251	1.07	1.537	1.263	1.251	1.07	1.537	1.263	1.251	1.07	1.537	1.263	1.251	1.07
	16	7.718	6.228	7.216		7.288	8.935	8.681		0	0	0		0.1137	0.1168	0.1234
	24	0.1147	0.09222	0.07276		4.414	6.108	2.966		0.04871	0.06583	0.05503		0.5104	0.5493	0.85
Figure 4F
	Time (h)	B				BO				E				B+E
	0	1.273	0.8689	1.144	1.106	1.273	0.8689	1.144	1.106	1.273	0.8689	1.144	1.106	1.273	0.8689	1.144	1.106
	16	0.115	0.05947	0.07738		2.189	1.463	1.455		0.0122	0.01471	0.01519		0.01429	0.01451	0.01572
	24	0.01004	0.0117	0.009576		2.412	2.445	2.481		0.009666	0.01443	0.01198		0.04636	0.05942	0.06799
Figure 4G
	Time (h)	B				BO				E				B+E
	0	0.09677	0.09027	0.1033	0.1203	0.09677	0.09027	0.1033	0.1203	0.09677	0.09027	0.1033	0.1203	0.09677	0.09027	0.1033	0.1203
	16	0.2392	0.3149	0.3125		1.623	1.026	0.3445		0.07806	0.09316	0.0957		0.4142	0.5182	0.5793
	24	0.8153	0.7529	0.7115		9.648	9.081	7.237		0.05931	0.0754	0.07731		1.777	3.045	3.174
Figure 4H
	Time (h)	B				BO				E				B+E
	0	2.577	1.868	2.39	1.732	2.577	1.868	2.39	1.732	2.577	1.868	2.39	1.732	2.577	1.868	2.39	1.732
	16	12.31	14.89	14.82		3.769	2.542	2.639		0.1224	0.1111	0.1325		0.7392	0.8417	0.8632
	24	54.95	55.29	54.79		9.967	9.619	7.484		0.09013	0.09064	0.09952		2.584	2.738	3.451
Figure 4I
	Time (h)	B				BO				E				B+E
	0	1.918	1.704	3.299	4.514	1.918	1.704	3.299	4.514	1.918	1.704	3.299	4.514	1.918	1.704	3.299	4.514
	16	4.261	4.41	4.35		0.8705	1.151	0.8586		0.03918	0.04039	0.05417		0.08041	0.08643	0.07985
	24	1.409	0.9417	1.155		1.029	1.07	0.2407		0.03328	0.03938	0.04243		0.3469	0.7267	0.6822
Figure 4J
	Time (h)	B				BO				E				B+E
	0	0				0				0				0
	16	0.044686	0.059416	0.052431		0.022512	0.022351	0.044903		0.0152	0.02503	0.024284		0.105003	0.133546	0.096276
	24	0.094834	0.110285	0.106969		0.090433	0.093309	0.113311			0.039307	0.038961			0.232021	0.225773
Figure 4K	Time (h)	B				BO				E				B+E
	0	0				0				0				0
	16	0.033455	0.045593	0.036078		0.005983	0.004989	0.012244		0.003234	0.006299	0.006196		0.066459	0.083397	0.08015
	24	0.097017	0.108781	0.103896		0.064933	0.059405	0.072672			0.006556	0.006756			0.123684	0.11254
Figure 4L
	E	E + fructose	E + maltose	E + NeuNAc
	220000000	215000000	395000000	300000000
	130000000	185000000	520000000	295000000
	210000000	290000000	450000000	270000000
	240000000	400000000	425000000	375000000
	170000000	315000000	410000000	310000000
	195000000	370000000	345000000	195000000

## Sheet: Fig 5 and Table 1
Figure 5A								Figure 5B-C
	Bacteroidaceae	Enterobacteriaceae	HAZ	Country	Study			Escherichia	Citrobacter	Salmonella	Klebsiella	Bacteroides	HAZ	Country	Study
	0	0	-0.63	Madagascar	Vonaesch_2018_new			0	0	0	0	0	-0.63	Madagascar	Vonaesch_2018_new
	0	0.00582446	-1.64	Madagascar	Vonaesch_2018_new			0	0.00582446	0	0	0	-1.64	Madagascar	Vonaesch_2018_new
	0.00210349	0	-1.19	Madagascar	Vonaesch_2018_new			0	0	0	0	0.00213858	-1.19	Madagascar	Vonaesch_2018_new
	0.0100213	0	-1.92	Madagascar	Vonaesch_2018_new			0	0	0	0	0.010088	-1.92	Madagascar	Vonaesch_2018_new
	0.00140168	0	-0.91	Madagascar	Vonaesch_2018_new			0	0	0	0	0.00143767	-0.91	Madagascar	Vonaesch_2018_new
	0	0.0171359	-1.11	Madagascar	Vonaesch_2018_new			0.00327198	0	0.0139059	0	0	-1.11	Madagascar	Vonaesch_2018_new
	0.0700062	0.020735	0.28	Madagascar	Vonaesch_2018_new			0	0	0.0211651	0	0.0714585	0.28	Madagascar	Vonaesch_2018_new
	0	0	-2.58	Madagascar	Vonaesch_2018_new			0	0	0	0	0	-2.58	Madagascar	Vonaesch_2018_new
	0	0.00462684	-1.91	Madagascar	Vonaesch_2018_new			0	0	0	0	0	-1.91	Madagascar	Vonaesch_2018_new
	0	0	-1.88	Madagascar	Vonaesch_2018_new			0	0	0	0	0	-1.88	Madagascar	Vonaesch_2018_new
	0	0	-2.26	Madagascar	Vonaesch_2018_new			0	0	0	0	0	-2.26	Madagascar	Vonaesch_2018_new
	0.00696008	0.00859775	-0.4	Madagascar	Vonaesch_2018_new			0	0	0.00871369	0	0.00705394	-0.4	Madagascar	Vonaesch_2018_new
	0.0192926	0.0275322	-3.81	Madagascar	Vonaesch_2018_new			0	0	0.0226947	0	0.0196279	-3.81	Madagascar	Vonaesch_2018_new
	0	0	0.21	Madagascar	Vonaesch_2018_new			0	0	0	0	0	0.21	Madagascar	Vonaesch_2018_new
	0.00260992	0.0515961	-1.99	Madagascar	Vonaesch_2018_new			0.00651864	0	0.0421674	0	0.0026482	-1.99	Madagascar	Vonaesch_2018_new
	0	0.0171821	-2.85	Madagascar	Vonaesch_2018_new			0.0103806	0	0	0	0	-2.85	Madagascar	Vonaesch_2018_new
	0	0	-2.21	Madagascar	Vonaesch_2018_new			0	0	0	0	0	-2.21	Madagascar	Vonaesch_2018_new
	0	0.00101092	-1.49	Madagascar	Vonaesch_2018_new			0	0	0	0.00101709	0	-1.49	Madagascar	Vonaesch_2018_new
	0	0	-0.08	Madagascar	Vonaesch_2018_new			0	0	0	0	0	-0.08	Madagascar	Vonaesch_2018_new
	0	0.0152733	-1.18	Madagascar	Vonaesch_2018_new			0	0	0.0159196	0	0	-1.18	Madagascar	Vonaesch_2018_new
	0.0347522	0	-4.04	Madagascar	Vonaesch_2018_new			0	0	0	0	0.0349679	-4.04	Madagascar	Vonaesch_2018_new
	0.00491558	0.00598418	-1.94	Madagascar	Vonaesch_2018_new			0	0	0.00607639	0	0.00499132	-1.94	Madagascar	Vonaesch_2018_new
	0	0	-0.97	Madagascar	Vonaesch_2018_new			0	0	0	0	0	-0.97	Madagascar	Vonaesch_2018_new
	0.00927419	0	-2	Madagascar	Vonaesch_2018_new			0	0	0	0	0.00933821	-2	Madagascar	Vonaesch_2018_new
	0.000601564	0.0174454	-1.16	Madagascar	Vonaesch_2018_new			0	0	0.0175368	0	0.000604717	-1.16	Madagascar	Vonaesch_2018_new
	0.00142566	0	-2.57	Madagascar	Vonaesch_2018_new			0	0	0	0	0.00143974	-2.57	Madagascar	Vonaesch_2018_new
	0.00103135	0.000825083	-2.75	Madagascar	Vonaesch_2018_new			0.000835771	0	0	0	0.00104471	-2.75	Madagascar	Vonaesch_2018_new
	0	0	-0.97	Madagascar	Vonaesch_2018_new			0	0	0	0	0	-0.97	Madagascar	Vonaesch_2018_new
	0.0246035	0	-3.38	Madagascar	Vonaesch_2018_new			0	0	0	0	0.0253191	-3.38	Madagascar	Vonaesch_2018_new
	0	0	-2.87	Madagascar	Vonaesch_2018_new			0	0	0	0	0	-2.87	Madagascar	Vonaesch_2018_new
	0	0	-2.73	Madagascar	Vonaesch_2018_new			0	0	0	0	0	-2.73	Madagascar	Vonaesch_2018_new
	0.00106998	0	-2.78	Madagascar	Vonaesch_2018_new			0	0	0	0	0.00107921	-2.78	Madagascar	Vonaesch_2018_new
	0.00643993	0.0100624	-0.97	Madagascar	Vonaesch_2018_new			0	0	0	0	0.00650539	-0.97	Madagascar	Vonaesch_2018_new
	0	0.001	-1.72	Madagascar	Vonaesch_2018_new			0.00100908	0	0	0	0	-1.72	Madagascar	Vonaesch_2018_new
	0.0192	0.0028	-3.51	Madagascar	Vonaesch_2018_new			0	0	0.00282771	0	0.01939	-3.51	Madagascar	Vonaesch_2018_new
	0.00420336	0.00520416	-1.86	Madagascar	Vonaesch_2018_new			0	0	0.00520416	0	0.00420336	-1.86	Madagascar	Vonaesch_2018_new
	0	0	-2.25	Madagascar	Vonaesch_2018_new			0	0	0	0	0	-2.25	Madagascar	Vonaesch_2018_new
	0.0243657	0	-1.86	Madagascar	Vonaesch_2018_new			0	0	0	0	0.024405	-1.86	Madagascar	Vonaesch_2018_new
	0.0140393	0.0637786	-3.2	Madagascar	Vonaesch_2018_new			0	0	0.0645685	0	0.0142132	-3.2	Madagascar	Vonaesch_2018_new
	0.0186015	0.00560287	-5.1	Madagascar	Vonaesch_2018_new			0.000689022	0	0.00505282	0	0.0190629	-5.1	Madagascar	Vonaesch_2018_new
	0	0	-1.97	Madagascar	Vonaesch_2018_new			0	0	0	0	0	-1.97	Madagascar	Vonaesch_2018_new
	0.00385865	0.0138099	-1.84	Madagascar	Vonaesch_2018_new			0.000639386	0	0.0138534	0	0.00404945	-1.84	Madagascar	Vonaesch_2018_new
	0	0	-1.54	Madagascar	Vonaesch_2018_new			0	0	0	0	0	-1.54	Madagascar	Vonaesch_2018_new
	0.00816754	0.00795812	-0.04	Madagascar	Vonaesch_2018_new			0	0	0	0	0.00825048	-0.04	Madagascar	Vonaesch_2018_new
	0	0.0102286	-1.97	Madagascar	Vonaesch_2018_new			0	0	0.00507202	0	0	-1.97	Madagascar	Vonaesch_2018_new
	0	0	-2.42	Madagascar	Vonaesch_2018_new			0	0	0	0	0	-2.42	Madagascar	Vonaesch_2018_new
	0	0.0255291	-4.07	Madagascar	Vonaesch_2018_new			0	0.00696004	0	0	0	-4.07	Madagascar	Vonaesch_2018_new
	0.00252062	0.0146654	-0.02	Madagascar	Vonaesch_2018_new			0	0	0.0149638	0	0.0025719	-0.02	Madagascar	Vonaesch_2018_new
	0	0.00902527	-2.02	Madagascar	Vonaesch_2018_new			0	0	0.00915937	0	0	-2.02	Madagascar	Vonaesch_2018_new
	0.026062	0.00348861	-4.53	Madagascar	Vonaesch_2018_new			0	0	0.0035066	0	0.0261964	-4.53	Madagascar	Vonaesch_2018_new
	0.00547002	0.0121556	-2.27	Madagascar	Vonaesch_2018_new			0	0	0.0109009	0	0.00555327	-2.27	Madagascar	Vonaesch_2018_new
	0.00305748	0	-1.03	Madagascar	Vonaesch_2018_new			0	0	0	0	0.00307692	-1.03	Madagascar	Vonaesch_2018_new
	0.00958401	0	-3.06	Madagascar	Vonaesch_2018_new			0	0	0	0	0.00958401	-3.06	Madagascar	Vonaesch_2018_new
	0	0	-2.89	Madagascar	Vonaesch_2018_new			0	0	0	0	0	-2.89	Madagascar	Vonaesch_2018_new
	0.0341255	0	-3.16	Madagascar	Vonaesch_2018_new			0	0	0	0	0.0343348	-3.16	Madagascar	Vonaesch_2018_new
	0	0	-1.7	Madagascar	Vonaesch_2018_new			0	0	0	0	0	-1.7	Madagascar	Vonaesch_2018_new
	0	0	-0.97	Madagascar	Vonaesch_2018_new			0	0	0	0	0	-0.97	Madagascar	Vonaesch_2018_new
	0.00983808	0.0120926	-1.65	Madagascar	Vonaesch_2018_new			0.00209205	0	0.010251	0	0.0100418	-1.65	Madagascar	Vonaesch_2018_new
	0.0474138	0.0106732	-4.89	Madagascar	Vonaesch_2018_new			0	0.0106842	0	0	0.0474625	-4.89	Madagascar	Vonaesch_2018_new
	0	0.00266667	-2.03	Madagascar	Vonaesch_2018_new			0	0	0.000822538	0	0	-2.03	Madagascar	Vonaesch_2018_new
	0.00933515	0	-1.65	Madagascar	Vonaesch_2018_new			0	0	0	0	0.0094123	-1.65	Madagascar	Vonaesch_2018_new
	0	0.0408844	-3.05	Madagascar	Vonaesch_2018_new			0.040987	0	0	0	0	-3.05	Madagascar	Vonaesch_2018_new
	0.00647389	0.00194217	-1.97	Madagascar	Vonaesch_2018_new			0.00198983	0	0	0	0.00663277	-1.97	Madagascar	Vonaesch_2018_new
	0	0	-2.02	Madagascar	Vonaesch_2018_new			0	0	0	0	0	-2.02	Madagascar	Vonaesch_2018_new
	0.0268429	0	-4.39	Madagascar	Vonaesch_2018_new			0	0	0	0	0.0271036	-4.39	Madagascar	Vonaesch_2018_new
	0	0.00915923	-2.73	Madagascar	Vonaesch_2018_new			0	0	0	0	0	-2.73	Madagascar	Vonaesch_2018_new
	0	0	-3.52	Madagascar	Vonaesch_2018_new			0	0	0	0	0	-3.52	Madagascar	Vonaesch_2018_new
	0.0412973	0	-2.16	Madagascar	Vonaesch_2018_new			0	0	0	0	0.0415398	-2.16	Madagascar	Vonaesch_2018_new
	0.0287062	0	-1.68	Madagascar	Vonaesch_2018_new			0	0	0	0	0.0287062	-1.68	Madagascar	Vonaesch_2018_new
	0.00893636	0	-0.92	Madagascar	Vonaesch_2018_new			0	0	0	0	0.00893636	-0.92	Madagascar	Vonaesch_2018_new
	0.00120385	0.00902889	-1.03	Madagascar	Vonaesch_2018_new			0	0	0.009375	0	0.00125	-1.03	Madagascar	Vonaesch_2018_new
	0	0	-1.28	Madagascar	Vonaesch_2018_new			0	0	0	0	0	-1.28	Madagascar	Vonaesch_2018_new
	0.0143587	0	-1.75	Madagascar	Vonaesch_2018_new			0	0	0	0	0.0143587	-1.75	Madagascar	Vonaesch_2018_new
	0.0184	0.0108	-0.4	Madagascar	Vonaesch_2018_new			0	0.00385239	0.00709651	0	0.0186537	-0.4	Madagascar	Vonaesch_2018_new
	0	0.00675537	-0.01	Madagascar	Vonaesch_2018_new			0	0.00370675	0.00308896	0	0	-0.01	Madagascar	Vonaesch_2018_new
	0	0.0195093	-0.68	Madagascar	Vonaesch_2018_new			0	0	0.0198608	0	0	-0.68	Madagascar	Vonaesch_2018_new
	0.0112314	0.011432	-2.7	Madagascar	Vonaesch_2018_new			0	0	0.0115642	0	0.0113613	-2.7	Madagascar	Vonaesch_2018_new
	0	0.00127443	-1.37	Madagascar	Vonaesch_2018_new			0	0	0	0	0	-1.37	Madagascar	Vonaesch_2018_new
	0	0.0025212	-1.18	Madagascar	Vonaesch_2018_new			0	0	0.00255398	0	0	-1.18	Madagascar	Vonaesch_2018_new
	0.164369	0	-1.72	Madagascar	Vonaesch_2018_new			0	0	0	0	0.186464	-1.72	Madagascar	Vonaesch_2018_new
	0.0042	0	-0.28	Madagascar	Vonaesch_2018_new			0	0	0	0	0.0042	-0.28	Madagascar	Vonaesch_2018_new
	0	0	-3.6	Madagascar	Vonaesch_2018_new			0	0	0	0	0	-3.6	Madagascar	Vonaesch_2018_new
	0	0.00231872	-1.35	Madagascar	Vonaesch_2018_new			0	0	0.00232952	0	0	-1.35	Madagascar	Vonaesch_2018_new
	0.0111142	0.032509	-3.04	Madagascar	Vonaesch_2018_new			0	0	0.0327456	0	0.0111951	-3.04	Madagascar	Vonaesch_2018_new
	0	0	-3.41	Madagascar	Vonaesch_2018_new			0	0	0	0	0	-3.41	Madagascar	Vonaesch_2018_new
	0.0153133	0	-1.99	Madagascar	Vonaesch_2018_new			0	0	0	0	0.0153257	-1.99	Madagascar	Vonaesch_2018_new
	0	0	-2.07	Madagascar	Vonaesch_2018_new			0	0	0	0	0	-2.07	Madagascar	Vonaesch_2018_new
	0.000804667	0	-2.63	Madagascar	Vonaesch_2018_new			0	0	0	0	0.000814001	-2.63	Madagascar	Vonaesch_2018_new
	0.00401098	0.0187883	-2.27	Madagascar	Vonaesch_2018_new			0	0	0.0191893	0	0.00409659	-2.27	Madagascar	Vonaesch_2018_new
	0.0110154	0.0366513	-1.85	Madagascar	Vonaesch_2018_new			0.00100929	0	0.0359306	0	0.0111021	-1.85	Madagascar	Vonaesch_2018_new
	0	0	-1.74	Madagascar	Vonaesch_2018_new			0	0	0	0	0	-1.74	Madagascar	Vonaesch_2018_new
	0	0	-3.17	Madagascar	Vonaesch_2018_new			0	0	0	0	0	-3.17	Madagascar	Vonaesch_2018_new
	0	0.0150693	-1.92	Madagascar	Vonaesch_2018_new			0	0	0.0151699	0	0	-1.92	Madagascar	Vonaesch_2018_new
	0	0	-2.02	Madagascar	Vonaesch_2018_new			0	0	0	0	0	-2.02	Madagascar	Vonaesch_2018_new
	0.0254407	0.0238381	-2.05	Madagascar	Vonaesch_2018_new			0	0	0.0244454	0	0.0260887	-2.05	Madagascar	Vonaesch_2018_new
	0	0	-2.39	Madagascar	Vonaesch_2018_new			0	0	0	0	0	-2.39	Madagascar	Vonaesch_2018_new
	0.0194076	0.0081716	-2.81	Madagascar	Vonaesch_2018_new			0	0	0.00830565	0	0.0197259	-2.81	Madagascar	Vonaesch_2018_new
	0.00645291	0.0211736	-1.4	Madagascar	Vonaesch_2018_new			0	0	0.0213588	0	0.00650936	-1.4	Madagascar	Vonaesch_2018_new
	0	0.0116493	-5.59	Madagascar	Vonaesch_2018_new			0	0	0.011875	0	0	-5.59	Madagascar	Vonaesch_2018_new
	0	0	-3.99	Madagascar	Vonaesch_2018_new			0	0	0	0	0	-3.99	Madagascar	Vonaesch_2018_new
	0	0.0219423	-1.81	Madagascar	Vonaesch_2018_new			0.0143325	0	0	0	0	-1.81	Madagascar	Vonaesch_2018_new
	0	0.0020284	-0.9	Madagascar	Vonaesch_2018_new			0.00207727	0	0	0	0	-0.9	Madagascar	Vonaesch_2018_new
	0.0322776	0.0187613	-1.94	Madagascar	Vonaesch_2018_new			0	0	0.019505	0	0.033557	-1.94	Madagascar	Vonaesch_2018_new
	0.0270104	0.00695723	-1.95	Madagascar	Vonaesch_2018_new			0	0	0.00707302	0	0.02746	-1.95	Madagascar	Vonaesch_2018_new
	0.00744167	0	-1.58	Madagascar	Vonaesch_2018_new			0	0	0	0	0.00744167	-1.58	Madagascar	Vonaesch_2018_new
	0.00393864	0	-1.64	Madagascar	Vonaesch_2018_new			0	0	0	0	0.00395421	-1.64	Madagascar	Vonaesch_2018_new
	0.00436137	0	-2.17	Madagascar	Vonaesch_2018_new			0	0	0	0	0.00441084	-2.17	Madagascar	Vonaesch_2018_new
	0.00341228	0.0164593	-2.83	Madagascar	Vonaesch_2018_new			0	0	0.0129949	0.00365482	0.00345178	-2.83	Madagascar	Vonaesch_2018_new
	0.0104376	0.0138499	-1.12	Madagascar	Vonaesch_2018_new			0	0	0.0139422	0	0.0105072	-1.12	Madagascar	Vonaesch_2018_new
	0	0.0197666	-0.28	Madagascar	Vonaesch_2018_new			0	0	0.0200338	0	0	-0.28	Madagascar	Vonaesch_2018_new
	0	0.0183158	-0.58	Madagascar	Vonaesch_2018_new			0.00169779	0	0.0167657	0	0	-0.58	Madagascar	Vonaesch_2018_new
	0	0	-1.01	Madagascar	Vonaesch_2018_new			0	0	0	0	0	-1.01	Madagascar	Vonaesch_2018_new
	0	0.0143064	-1.52	Madagascar	Vonaesch_2018_new			0.00531689	0	0.00935772	0	0	-1.52	Madagascar	Vonaesch_2018_new
	0.00874695	0.00569569	0.89	Madagascar	Vonaesch_2018_new			0	0	0.00577677	0	0.00887147	0.89	Madagascar	Vonaesch_2018_new
	0.0158992	0	-3.33	Madagascar	Vonaesch_2018_new			0	0	0	0	0.0158992	-3.33	Madagascar	Vonaesch_2018_new
	0	0	-0.18	Madagascar	Vonaesch_2018_new			0	0	0	0	0	-0.18	Madagascar	Vonaesch_2018_new
	0	0	-1.88	Madagascar	Vonaesch_2018_new			0	0	0	0	0	-1.88	Madagascar	Vonaesch_2018_new
	0.0074	0.0132	-1.19	Madagascar	Vonaesch_2018_new			0	0	0.0134804	0	0.00755719	-1.19	Madagascar	Vonaesch_2018_new
	0.0156	0	-1.38	Madagascar	Vonaesch_2018_new			0	0	0	0	0.0156407	-1.38	Madagascar	Vonaesch_2018_new
	0.00661704	0	-0.03	Madagascar	Vonaesch_2018_new			0	0	0	0	0.00661704	-0.03	Madagascar	Vonaesch_2018_new
	0.00205677	0	-0.27	Madagascar	Vonaesch_2018_new			0	0	0	0	0.00205677	-0.27	Madagascar	Vonaesch_2018_new
	0	0	-1.75	Madagascar	Vonaesch_2018_new			0	0	0	0	0	-1.75	Madagascar	Vonaesch_2018_new
	0	0	-2	Madagascar	Vonaesch_2018_new			0	0	0	0	0	-2	Madagascar	Vonaesch_2018_new
	0	0	-0.91	Madagascar	Vonaesch_2018_new			0	0	0	0	0	-0.91	Madagascar	Vonaesch_2018_new
	0	0	-1.99	Madagascar	Vonaesch_2018_new			0	0	0	0	0	-1.99	Madagascar	Vonaesch_2018_new
	0	0	-3.37	Madagascar	Vonaesch_2018_new			0	0	0	0	0	-3.37	Madagascar	Vonaesch_2018_new
	0	0	-1.89	Madagascar	Vonaesch_2018_new			0	0	0	0	0	-1.89	Madagascar	Vonaesch_2018_new
	0.0178	0.0048	-0.66	Madagascar	Vonaesch_2018_new			0	0	0.0030175	0	0.0179038	-0.66	Madagascar	Vonaesch_2018_new
	0.0030896	0.00679712	-0.97	Madagascar	Vonaesch_2018_new			0	0	0.00698265	0	0.00317393	-0.97	Madagascar	Vonaesch_2018_new
	0.064993	0.00938527	-1.03	Madagascar	Vonaesch_2018_new			0	0	0.00938527	0	0.064993	-1.03	Madagascar	Vonaesch_2018_new
	0.0413738	0.00803374	-1.07	Madagascar	Vonaesch_2018_new			0	0	0.00803374	0	0.0413738	-1.07	Madagascar	Vonaesch_2018_new
	0	0	-0.21	Madagascar	Vonaesch_2018_new			0	0	0	0	0	-0.21	Madagascar	Vonaesch_2018_new
	0	0	-3.58	Madagascar	Vonaesch_2018_new			0	0	0	0	0	-3.58	Madagascar	Vonaesch_2018_new
	0.0106447	0.0245029	-4.75	Madagascar	Vonaesch_2018_new			0	0	0.0247465	0	0.0107505	-4.75	Madagascar	Vonaesch_2018_new
	0	0	-1.75	Madagascar	Vonaesch_2018_new			0	0	0	0	0	-1.75	Madagascar	Vonaesch_2018_new
	0	0.0274692	-3.96	CAR	Vonaesch_2018_new			0	0	0.0276704	0	0	-3.96	CAR	Vonaesch_2018_new
	0.0035124	0.0442149	-0.6	CAR	Vonaesch_2018_new			0	0	0.0390934	0.00540653	0.00353504	-0.6	CAR	Vonaesch_2018_new
	0	0.04966	-2.91	CAR	Vonaesch_2018_new			0	0	0.0489599	0	0	-2.91	CAR	Vonaesch_2018_new
	0	0.0102678	-3.5	CAR	Vonaesch_2018_new			0	0	0.0104359	0	0	-3.5	CAR	Vonaesch_2018_new
	0.00623617	0.0030175	-3.72	CAR	Vonaesch_2018_new			0	0.00330615	0	0	0.00683271	-3.72	CAR	Vonaesch_2018_new
	0	0	-5.16	CAR	Vonaesch_2018_new			0	0	0	0	0	-5.16	CAR	Vonaesch_2018_new
	0	0	-3.82	CAR	Vonaesch_2018_new			0	0	0	0	0	-3.82	CAR	Vonaesch_2018_new
	0	0.00764453	-1.97	CAR	Vonaesch_2018_new			0	0	0.00415343	0	0	-1.97	CAR	Vonaesch_2018_new
	0.0038	0.0412	-2.12	CAR	Vonaesch_2018_new			0	0.00730519	0.0298295	0	0.00385552	-2.12	CAR	Vonaesch_2018_new
	0.0032077	0.00681636	-4.13	CAR	Vonaesch_2018_new			0	0	0.00516529	0	0.00330579	-4.13	CAR	Vonaesch_2018_new
	0.0432	0.0528	-0.95	CAR	Vonaesch_2018_new			0.0395897	0	0.00779487	0.00676923	0.0443077	-0.95	CAR	Vonaesch_2018_new
	0.00220573	0	-1.19	CAR	Vonaesch_2018_new			0	0	0	0	0.00220573	-1.19	CAR	Vonaesch_2018_new
	0.00484312	0.0235839	-1.3	CAR	Vonaesch_2018_new			0.00699454	0	0.0174863	0	0.00502732	-1.3	CAR	Vonaesch_2018_new
	0.00813856	0.00626043	-2.69	CAR	Vonaesch_2018_new			0	0.00629063	0	0	0.00817782	-2.69	CAR	Vonaesch_2018_new
	0	0.000937647	-0.52	CAR	Vonaesch_2018_new			0	0	0.000946298	0	0	-0.52	CAR	Vonaesch_2018_new
	0	0.00605925	-4.54	CAR	Vonaesch_2018_new			0	0	0	0.00619124	0	-4.54	CAR	Vonaesch_2018_new
	0.00266831	0.0410509	-4.79	CAR	Vonaesch_2018_new			0	0	0.0423908	0	0.0027554	-4.79	CAR	Vonaesch_2018_new
	0	0.0248316	-2.07	CAR	Vonaesch_2018_new			0	0	0	0.025101	0	-2.07	CAR	Vonaesch_2018_new
	0	0.014181	-1.84	CAR	Vonaesch_2018_new			0	0	0.0142755	0	0	-1.84	CAR	Vonaesch_2018_new
	0.0123808	0.0233408	-1.22	CAR	Vonaesch_2018_new			0	0	0.0237702	0	0.0126085	-1.22	CAR	Vonaesch_2018_new
	0	0.019	-1.06	CAR	Vonaesch_2018_new			0.00202265	0	0.0171926	0	0	-1.06	CAR	Vonaesch_2018_new
	0	0.00653188	-1.06	CAR	Vonaesch_2018_new			0	0	0.00669216	0	0	-1.06	CAR	Vonaesch_2018_new
	0	0.000407166	-4.55	CAR	Vonaesch_2018_new			0.00040992	0	0	0	0	-4.55	CAR	Vonaesch_2018_new
	0	0	-2.67	CAR	Vonaesch_2018_new			0	0	0	0	0	-2.67	CAR	Vonaesch_2018_new
	0.00605571	0.0312878	-3.15	CAR	Vonaesch_2018_new			0	0	0.031421	0	0.00608149	-3.15	CAR	Vonaesch_2018_new
	0.0168067	0.0279412	-1.47	CAR	Vonaesch_2018_new			0	0	0.0279412	0	0.0168067	-1.47	CAR	Vonaesch_2018_new
	0	0.0299137	-2.44	CAR	Vonaesch_2018_new			0	0	0.0299137	0	0	-2.44	CAR	Vonaesch_2018_new
	0	0.0484	-3.25	CAR	Vonaesch_2018_new			0	0	0.021771	0	0	-3.25	CAR	Vonaesch_2018_new
	0	0.00397527	-3.93	CAR	Vonaesch_2018_new			0	0	0	0.00416763	0	-3.93	CAR	Vonaesch_2018_new
	0.0120212	0	-3.12	CAR	Vonaesch_2018_new			0	0	0	0	0.0121374	-3.12	CAR	Vonaesch_2018_new
	0	0.0188679	-1.53	CAR	Vonaesch_2018_new			0	0.00461843	0.0145151	0	0	-1.53	CAR	Vonaesch_2018_new
	0	0	-0.83	CAR	Vonaesch_2018_new			0	0	0	0	0	-0.83	CAR	Vonaesch_2018_new
	0	0.00368173	-2.84	CAR	Vonaesch_2018_new			0	0	0.00381275	0	0	-2.84	CAR	Vonaesch_2018_new
	0	0	-2.27	CAR	Vonaesch_2018_new			0	0	0	0	0	-2.27	CAR	Vonaesch_2018_new
	0	0	-4.3	CAR	Vonaesch_2018_new			0	0	0	0	0	-4.3	CAR	Vonaesch_2018_new
	0.0152335	0.0208459	-2.89	CAR	Vonaesch_2018_new			0.00329015	0	0.0180958	0	0.0156282	-2.89	CAR	Vonaesch_2018_new
	0	0.0052	-2.78	CAR	Vonaesch_2018_new			0	0	0	0	0	-2.78	CAR	Vonaesch_2018_new
	0	0	0.36	CAR	Vonaesch_2018_new			0	0	0	0	0	0.36	CAR	Vonaesch_2018_new
	0	0.0402834	-4.25	CAR	Vonaesch_2018_new			0	0	0.0256726	0.0151982	0	-4.25	CAR	Vonaesch_2018_new
	0.00262626	0.0462626	-0.39	CAR	Vonaesch_2018_new			0	0	0.0473238	0	0.00268651	-0.39	CAR	Vonaesch_2018_new
	0	0	0.44	CAR	Vonaesch_2018_new			0	0	0	0	0	0.44	CAR	Vonaesch_2018_new
	0.0250652	0.00200521	-0.07	CAR	Vonaesch_2018_new			0.000812678	0	0	0	0.0253962	-0.07	CAR	Vonaesch_2018_new
	0	0.0787497	-3.06	CAR	Vonaesch_2018_new			0.00741525	0	0.0701271	0.00466102	0	-3.06	CAR	Vonaesch_2018_new
	0	0	-2.63	CAR	Vonaesch_2018_new			0	0	0	0	0	-2.63	CAR	Vonaesch_2018_new
	0	0.0128179	-2.93	CAR	Vonaesch_2018_new			0	0	0.0130108	0	0	-2.93	CAR	Vonaesch_2018_new
	0.0118189	0.0124199	-2.99	CAR	Vonaesch_2018_new			0	0	0.00582096	0.00662385	0.0118426	-2.99	CAR	Vonaesch_2018_new
	0	0.0112	-0.26	CAR	Vonaesch_2018_new			0	0	0.011611	0	0	-0.26	CAR	Vonaesch_2018_new
	0.0519137	0.0486564	-1.2	CAR	Vonaesch_2018_new			0.00762729	0	0.0416409	0	0.0525665	-1.2	CAR	Vonaesch_2018_new
	0.0142388	0	-1.5	CAR	Vonaesch_2018_new			0	0	0	0	0.0145316	-1.5	CAR	Vonaesch_2018_new
	0.0282293	0	-2.77	CAR	Vonaesch_2018_new			0	0	0	0	0.0287707	-2.77	CAR	Vonaesch_2018_new
	0.009	0	-2.93	CAR	Vonaesch_2018_new			0	0	0	0	0.00912779	-2.93	CAR	Vonaesch_2018_new
	0.022612	0.0200761	0.01	CAR	Vonaesch_2018_new			0	0	0.0203035	0	0.0228681	0.01	CAR	Vonaesch_2018_new
	0	0.0232183	-1.97	CAR	Vonaesch_2018_new			0	0	0	0	0	-1.97	CAR	Vonaesch_2018_new
	0.0076	0.0556	-1.44	CAR	Vonaesch_2018_new			0	0	0.0587862	0	0.00803553	-1.44	CAR	Vonaesch_2018_new
	0	0.0293898	-0.88	CAR	Vonaesch_2018_new			0	0	0.0299721	0	0	-0.88	CAR	Vonaesch_2018_new
	0	0.0100949	-2.12	CAR	Vonaesch_2018_new			0.0103242	0	0	0	0	-2.12	CAR	Vonaesch_2018_new
	0	0.107387	-3.19	CAR	Vonaesch_2018_new			0	0	0.108103	0	0	-3.19	CAR	Vonaesch_2018_new
	0	0.0255328	-3.07	CAR	Vonaesch_2018_new			0	0	0.0266755	0	0	-3.07	CAR	Vonaesch_2018_new
	0.00813339	0.0235868	0.36	CAR	Vonaesch_2018_new			0.0101978	0	0.0120334	0.0014277	0.00815827	0.36	CAR	Vonaesch_2018_new
	0.000760264	0.0261024	-0.84	CAR	Vonaesch_2018_new			0	0	0.022251	0	0.000776197	-0.84	CAR	Vonaesch_2018_new
	0.0768275	0.0474218	-3.37	CAR	Vonaesch_2018_new			0.0156576	0	0.0321503	0	0.077453	-3.37	CAR	Vonaesch_2018_new
	0	0.00931414	-4.9	CAR	Vonaesch_2018_new			0	0	0.00514249	0.00428541	0	-4.9	CAR	Vonaesch_2018_new
	0	0	-2.76	CAR	Vonaesch_2018_new			0	0	0	0	0	-2.76	CAR	Vonaesch_2018_new
	0.00060012	0.00180036	-3.18	CAR	Vonaesch_2018_new			0	0	0.00182667	0	0.00060889	-3.18	CAR	Vonaesch_2018_new
	0	0.0260521	-2.88	CAR	Vonaesch_2018_new			0.0164234	0	0.00912409	0.00081103	0	-2.88	CAR	Vonaesch_2018_new
	0	0.00343365	-4.82	CAR	Vonaesch_2018_new			0	0	0.00348503	0	0	-4.82	CAR	Vonaesch_2018_new
	0.014073	0.00917805	-3.68	CAR	Vonaesch_2018_new			0	0	0.00925355	0	0.0141888	-3.68	CAR	Vonaesch_2018_new
	0	0	-3.48	CAR	Vonaesch_2018_new			0	0	0	0	0	-3.48	CAR	Vonaesch_2018_new
	0.0210463	0.00681499	-1.83	CAR	Vonaesch_2018_new			0.00203046	0	0.00345178	0	0.0213198	-1.83	CAR	Vonaesch_2018_new
	0.000604717	0.00181415	-0.13	CAR	Vonaesch_2018_new			0	0	0.00182186	0	0.000607287	-0.13	CAR	Vonaesch_2018_new
	0.000200361	0.00240433	-5.67	CAR	Vonaesch_2018_new			0	0	0	0	0.000201532	-5.67	CAR	Vonaesch_2018_new
	0.00502311	0.0162749	-3.99	CAR	Vonaesch_2018_new			0.0170097	0	0	0	0.0052499	-3.99	CAR	Vonaesch_2018_new
	0.000202799	0	-0.65	CAR	Vonaesch_2018_new			0	0	0	0	0.000205888	-0.65	CAR	Vonaesch_2018_new
	0.00040032	0.0116093	-3.24	CAR	Vonaesch_2018_new			0.0116653	0	0	0	0.000402253	-3.24	CAR	Vonaesch_2018_new
	0.100921	0.000818833	-0.98	CAR	Vonaesch_2018_new			0	0	0.000830048	0	0.102303	-0.98	CAR	Vonaesch_2018_new
	0.000840689	0.00924758	-4.28	CAR	Vonaesch_2018_new			0	0	0.00929054	0	0.000844595	-4.28	CAR	Vonaesch_2018_new
	0.00020028	0.000801122	-3.38	CAR	Vonaesch_2018_new			0	0.000826617	0	0	0.000206654	-3.38	CAR	Vonaesch_2018_new
	0.00566916	0.00870622	-3.69	CAR	Vonaesch_2018_new			0.0059232	0	0.00285948	0	0.00571895	-3.69	CAR	Vonaesch_2018_new
	0.000400882	0.00420926	-3.24	CAR	Vonaesch_2018_new			0.00105664	0	0.00338123	0	0.000422654	-3.24	CAR	Vonaesch_2018_new
	0.032	0.0006	-3.1	CAR	Vonaesch_2018_new			0	0	0.00061212	0	0.0326464	-3.1	CAR	Vonaesch_2018_new
	0.0137624	0.0297511	-3.46	CAR	Vonaesch_2018_new			0.00547445	0	0.0243309	0	0.0137875	-3.46	CAR	Vonaesch_2018_new
	0.00286474	0.00266012	-4.72	CAR	Vonaesch_2018_new			0	0.00267931	0	0	0.00288541	-4.72	CAR	Vonaesch_2018_new
	0	0	-2.01	CAR	Vonaesch_2018_new			0	0	0	0	0	-2.01	CAR	Vonaesch_2018_new
	0	0.00547445	-1.41	CAR	Vonaesch_2018_new			0.000407	0	0.00508751	0	0	-1.41	CAR	Vonaesch_2018_new
	0.000894454	0.0279517	-1.36	CAR	Vonaesch_2018_new			0.00224417	0	0.0255835	0.000224417	0.000897666	-1.36	CAR	Vonaesch_2018_new
	0	0.00149349	-0.16	CAR	Vonaesch_2018_new			0.00156915	0	0	0	0	-0.16	CAR	Vonaesch_2018_new
	0.00351782	0.0159475	-0.63	CAR	Vonaesch_2018_new			0.000717017	0	0.0155354	0	0.00358509	-0.63	CAR	Vonaesch_2018_new
	0.00365556	0.0205118	-0.99	CAR	Vonaesch_2018_new			0	0	0.020752	0	0.00369838	-0.99	CAR	Vonaesch_2018_new
	0.00182039	0.0046521	0.07	CAR	Vonaesch_2018_new			0	0	0	0	0.00183449	0.07	CAR	Vonaesch_2018_new
	0.0148441	0.0173182	-2	CAR	Vonaesch_2018_new			0.0179856	0	0	0	0.0154162	-2	CAR	Vonaesch_2018_new
	0	0.00981006	1	CAR	Vonaesch_2018_new			0.0056914	0	0.00421585	0	0	1	CAR	Vonaesch_2018_new
	0.0171821	0.0120275	-2	CAR	Vonaesch_2018_new			0	0	0.0122004	0	0.0174292	-2	CAR	Vonaesch_2018_new
	0.000600841	0.0234328	-1.8	CAR	Vonaesch_2018_new			0.023622	0	0	0	0.000605694	-1.8	CAR	Vonaesch_2018_new
	0.00402091	0.00844391	0.99	CAR	Vonaesch_2018_new			0	0	0.00853138	0	0.00406256	0.99	CAR	Vonaesch_2018_new
	0.000810045	0.0639935	0.44	CAR	Vonaesch_2018_new			0.057582	0	0.00696721	0	0.000819672	0.44	CAR	Vonaesch_2018_new
	0	0.0219099	0.16	CAR	Vonaesch_2018_new			0	0	0.0184532	0.00352478	0	0.16	CAR	Vonaesch_2018_new
	0.00095648	0.0573888	-0.57	CAR	Vonaesch_2018_new			0	0	0.0574438	0	0.000957396	-0.57	CAR	Vonaesch_2018_new
	0.00712686	0.00814498	-1.06	CAR	Vonaesch_2018_new			0	0	0.00672509	0.00142653	0.00713267	-1.06	CAR	Vonaesch_2018_new
	0.00653862	0.040662	-2.74	Madagascar	Vonaesch_2018_new			0.00123609	0	0.039143	0	0.0065925	-2.74	Madagascar	Vonaesch_2018_new
	0.011524	0.0265757	-2.03	Madagascar	Vonaesch_2018_new			0.0268664	0	0	0	0.01165	-2.03	Madagascar	Vonaesch_2018_new
	0.00120506	0.00261097	-0.75	Madagascar	Vonaesch_2018_new			0	0	0.00262203	0	0.00121017	-0.75	Madagascar	Vonaesch_2018_new
	0.00321867	0.00865017	-0.64	Madagascar	Vonaesch_2018_new			0	0.00791878	0	0	0.00324873	-0.64	Madagascar	Vonaesch_2018_new
	0.0156156	0.0012012	0.59	Madagascar	Vonaesch_2018_new			0	0	0.0012163	0	0.0158119	0.59	Madagascar	Vonaesch_2018_new
	0.010701	0.0168159	-3.13	Madagascar	Vonaesch_2018_new			0.00066123	0	0.0141062	0	0.0108001	-3.13	Madagascar	Vonaesch_2018_new
	0.0149489	0.0128508	-1.8	Madagascar	Vonaesch_2018_new			0	0	0.0129836	0	0.0151033	-1.8	Madagascar	Vonaesch_2018_new
	0.00160772	0.000401929	-3.13	Madagascar	Vonaesch_2018_new			0.000414422	0	0	0	0.00165769	-3.13	Madagascar	Vonaesch_2018_new
	0.00906344	0.0439074	-2.56	Madagascar	Vonaesch_2018_new			0.0016247	0	0.0416328	0	0.00913891	-2.56	Madagascar	Vonaesch_2018_new
	0.00686752	0.00509526	-1.69	Madagascar	Vonaesch_2018_new			0	0	0.0051907	0	0.00699616	-1.69	Madagascar	Vonaesch_2018_new
	0.236192	0	-2.21	Madagascar	Vonaesch_2018_new			0	0	0	0	0.240098	-2.21	Madagascar	Vonaesch_2018_new
	0.000205044	0.0252204	-1.28	Madagascar	Vonaesch_2018_new			0.000207082	0	0.025264	0	0.000207082	-1.28	Madagascar	Vonaesch_2018_new
	0.00341434	0.00723037	-1.49	Madagascar	Vonaesch_2018_new			0	0	0.00662938	0	0.00352186	-1.49	Madagascar	Vonaesch_2018_new
	0.000202388	0.00121433	-3.45	Madagascar	Vonaesch_2018_new			0	0	0.000821018	0.000410509	0.000205255	-3.45	Madagascar	Vonaesch_2018_new
	0.00575506	0.00092081	-1.99	Madagascar	Vonaesch_2018_new			0	0	0.000922935	0	0.00576834	-1.99	Madagascar	Vonaesch_2018_new
	0.00865209	0	-2	Madagascar	Vonaesch_2018_new			0	0	0	0	0.00866986	-2	Madagascar	Vonaesch_2018_new
	0	0.000202184	-2.42	Madagascar	Vonaesch_2018_new			0.000203335	0	0	0	0	-2.42	Madagascar	Vonaesch_2018_new
	0.0135318	0	-0.63	Madagascar	Vonaesch_2018_new			0	0	0	0	0.0137552	-0.63	Madagascar	Vonaesch_2018_new
	0	0	-2.7	Madagascar	Vonaesch_2018_new			0	0	0	0	0	-2.7	Madagascar	Vonaesch_2018_new
	0.0011609	0.00023218	-1.73	Madagascar	Vonaesch_2018_new			0	0	0.000232775	0	0.00116387	-1.73	Madagascar	Vonaesch_2018_new
	0.000224467	0.00246914	-1.53	Madagascar	Vonaesch_2018_new			0.000898473	0	0.00157233	0	0.000224618	-1.53	Madagascar	Vonaesch_2018_new
	0.000834725	0.00646912	-3.41	Madagascar	Vonaesch_2018_new			0	0	0.00567108	0	0.00084016	-3.41	Madagascar	Vonaesch_2018_new
	0.00263745	0.000202881	-1.57	Madagascar	Vonaesch_2018_new			0.000203046	0	0	0	0.00263959	-1.57	Madagascar	Vonaesch_2018_new
	0.0128928	0.000604351	-3.37	Madagascar	Vonaesch_2018_new			0.00061792	0	0	0	0.0131823	-3.37	Madagascar	Vonaesch_2018_new
	0	0.000405844	-1.74	Madagascar	Vonaesch_2018_new			0.000422476	0	0	0	0	-1.74	Madagascar	Vonaesch_2018_new
	0.0327052	0.00888023	-1.99	Madagascar	Vonaesch_2018_new			0.00393099	0	0.00502293	0	0.0329766	-1.99	Madagascar	Vonaesch_2018_new
	0.000339213	0.000678426	-2.73	Madagascar	Vonaesch_2018_new			0	0	0.000679117	0	0.000339559	-2.73	Madagascar	Vonaesch_2018_new
	0.0205141	0.018784	-4.2	Madagascar	Vonaesch_2018_new			0.018784	0	0	0	0.0205141	-4.2	Madagascar	Vonaesch_2018_new
	0.00433347	0.000206356	-1.64	Madagascar	Vonaesch_2018_new			0.000207426	0	0	0	0.00435594	-1.64	Madagascar	Vonaesch_2018_new
	0.000821862	0.00452024	-1.91	Madagascar	Vonaesch_2018_new			0	0	0.00452861	0	0.000823384	-1.91	Madagascar	Vonaesch_2018_new
	0	0.0153967	-0.98	Madagascar	Vonaesch_2018_new			0.00133618	0	0.00454303	0	0	-0.98	Madagascar	Vonaesch_2018_new
	0	0.00547445	-1.23	Madagascar	Vonaesch_2018_new			0	0	0.0034658	0.00207948	0	-1.23	Madagascar	Vonaesch_2018_new
	0.0129934	0.0277029	NA	NA	Vonaesch_2018_new			0.000737826	0	0.0270536	0	0.0130349	NA	NA	Vonaesch_2018_new
	0.00381296	0.0260887	-3.22	Madagascar	Vonaesch_2018_new			0.0198715	0	0.0062224	0	0.00381373	-3.22	Madagascar	Vonaesch_2018_new
	0.000630385	0.00294179	NA	NA	Vonaesch_2018_new			0	0.000424628	0.00212314	0	0.000636943	NA	NA	Vonaesch_2018_new
	0.000608643	0.00182593	-3.19	Madagascar	Vonaesch_2018_new			0	0	0.0018263	0	0.000608766	-3.19	Madagascar	Vonaesch_2018_new
	0.00246002	0.0414104	-3.13	Madagascar	Vonaesch_2018_new			0	0	0.0403894	0.00041425	0.0024855	-3.13	Madagascar	Vonaesch_2018_new
	0	0	-0.64	Madagascar	Vonaesch_2018_new			0	0	0	0	0	-0.64	Madagascar	Vonaesch_2018_new
	0.000307882	0	-3.22	Madagascar	Vonaesch_2018_new			0	0	0	0	0.000307882	-3.22	Madagascar	Vonaesch_2018_new
	0	0	NA	NA	Vonaesch_2018_new			0	0	0	0	0	NA	NA	Vonaesch_2018_new
	0.000607533	0.00121507	-3.23	Madagascar	Vonaesch_2018_new			0	0.000202511	0.00101256	0	0.000607533	-3.23	Madagascar	Vonaesch_2018_new
	0	0	-1.82	Madagascar	Vonaesch_2018_new			0	0	0	0	0	-1.82	Madagascar	Vonaesch_2018_new
	0	0.0119776	-1.19	Madagascar	Vonaesch_2018_new			0	0	0.0119959	0	0	-1.19	Madagascar	Vonaesch_2018_new
	0	0	-2.08	Madagascar	Vonaesch_2018_new			0	0	0	0	0	-2.08	Madagascar	Vonaesch_2018_new
	0.000656599	0.000656599	NA	NA	Vonaesch_2018_new			0	0.00066123	0	0	0.00066123	NA	NA	Vonaesch_2018_new
	0.0900301	0	-3.69	Madagascar	Vonaesch_2018_new			0	0	0	0	0.0901269	-3.69	Madagascar	Vonaesch_2018_new
	0.00575705	0.00115141	-2.37	Madagascar	Vonaesch_2018_new			0.00115374	0	0	0	0.00576868	-2.37	Madagascar	Vonaesch_2018_new
	0.0363562	0	-0.92	Madagascar	Vonaesch_2018_new			0	0	0	0	0.0374737	-0.92	Madagascar	Vonaesch_2018_new
	0	0	-2.23	Madagascar	Vonaesch_2018_new			0	0	0	0	0	-2.23	Madagascar	Vonaesch_2018_new
	0	0	-1.36	Madagascar	Vonaesch_2018_new			0	0	0	0	0	-1.36	Madagascar	Vonaesch_2018_new
	0.000609508	0	-1.31	Madagascar	Vonaesch_2018_new			0	0	0	0	0.000618174	-1.31	Madagascar	Vonaesch_2018_new
	0	0.00221283	-0.84	Madagascar	Vonaesch_2018_new			0	0	0.00223396	0	0	-0.84	Madagascar	Vonaesch_2018_new
	0	0.00268949	-1.83	Madagascar	Vonaesch_2018_new			0	0.00271404	0	0	0	-1.83	Madagascar	Vonaesch_2018_new
	0.00149063	0.00447189	-1.22	Madagascar	Vonaesch_2018_new			0.00214316	0.0012859	0	0	0.00150021	-1.22	Madagascar	Vonaesch_2018_new
	0.0110076	0.0580017	-3.38	Madagascar	Vonaesch_2018_new			0.00468085	0	0.053617	0	0.0110638	-3.38	Madagascar	Vonaesch_2018_new
	0.00144474	0	-1.78	Madagascar	Vonaesch_2018_new			0	0	0	0	0.00153022	-1.78	Madagascar	Vonaesch_2018_new
	0.00371824	0.00371824	-1.87	Madagascar	Vonaesch_2018_new			0.00103756	0	0.00269766	0	0.00373521	-1.87	Madagascar	Vonaesch_2018_new
	0.000956023	0.0387189	-0.61	Madagascar	Vonaesch_2018_new			0.00683891	0	0.00607903	0	0.00101317	-0.61	Madagascar	Vonaesch_2018_new
	0	0.00182371	-0.58	Madagascar	Vonaesch_2018_new			0	0.00081666	0.00102082	0	0	-0.58	Madagascar	Vonaesch_2018_new
	0	0.00307503	-3.82	Madagascar	Vonaesch_2018_new			0	0	0.00307882	0	0	-3.82	Madagascar	Vonaesch_2018_new
	0.00586451	0.000808898	-1.69	Madagascar	Vonaesch_2018_new			0.000203791	0.000611372	0	0	0.00590992	-1.69	Madagascar	Vonaesch_2018_new
	0	0	-2.32	Madagascar	Vonaesch_2018_new			0	0	0	0	0	-2.32	Madagascar	Vonaesch_2018_new
	0	0.0011446	-1.97	Madagascar	Vonaesch_2018_new			0	0	0.0011583	0	0	-1.97	Madagascar	Vonaesch_2018_new
	0	0	-0.7	Madagascar	Vonaesch_2018_new			0	0	0	0	0	-0.7	Madagascar	Vonaesch_2018_new
	0.00863801	0	-2.44	Madagascar	Vonaesch_2018_new			0	0	0	0	0.00872211	-2.44	Madagascar	Vonaesch_2018_new
	0.00410341	0.000410341	-0.86	Madagascar	Vonaesch_2018_new			0.000410762	0	0	0	0.00410762	-0.86	Madagascar	Vonaesch_2018_new
	0.00122274	0.00631751	-4.95	Madagascar	Vonaesch_2018_new			0.00634856	0	0	0	0.00122875	-4.95	Madagascar	Vonaesch_2018_new
	0.00633429	0	-0.37	Madagascar	Vonaesch_2018_new			0	0	0	0	0.00635246	-0.37	Madagascar	Vonaesch_2018_new
	0	0.00140449	-2	Madagascar	Vonaesch_2018_new			0.00140788	0	0	0	0	-2	Madagascar	Vonaesch_2018_new
	0.00101461	0.00223214	-0.46	Madagascar	Vonaesch_2018_new			0	0	0.00224811	0	0.00102187	-0.46	Madagascar	Vonaesch_2018_new
	0.00297619	0.00956633	-0.7	Madagascar	Vonaesch_2018_new			0	0	0.00695501	0	0.00304282	-0.7	Madagascar	Vonaesch_2018_new
	0.0792399	0	-0.92	Madagascar	Vonaesch_2018_new			0	0	0	0	0.0799347	-0.92	Madagascar	Vonaesch_2018_new
	0.000607042	0.000202347	-3.23	Madagascar	Vonaesch_2018_new			0	0	0	0	0.000611995	-3.23	Madagascar	Vonaesch_2018_new
	0.000403714	0.00807428	-1.34	Madagascar	Vonaesch_2018_new			0	0	0.00823893	0	0.000411946	-1.34	Madagascar	Vonaesch_2018_new
	0	0.00141758	-3.86	Madagascar	Vonaesch_2018_new			0	0	0.00142219	0	0	-3.86	Madagascar	Vonaesch_2018_new
	0	0.017505	-2.01	Madagascar	Vonaesch_2018_new			0.0124186	0	0.00529316	0	0	-2.01	Madagascar	Vonaesch_2018_new
	0.0567881	0.00101771	-3.27	Madagascar	Vonaesch_2018_new			0.00101792	0	0	0	0.0567997	-3.27	Madagascar	Vonaesch_2018_new
	0	0	-1.04	Madagascar	Vonaesch_2018_new			0	0	0	0	0	-1.04	Madagascar	Vonaesch_2018_new
	0	0.028872	-1.85	Madagascar	Vonaesch_2018_new			0.000489356	0	0.0283827	0	0	-1.85	Madagascar	Vonaesch_2018_new
	0	0.000224669	-1.55	Madagascar	Vonaesch_2018_new			0	0	0	0.000227531	0	-1.55	Madagascar	Vonaesch_2018_new
	0.000801603	0	-3.84	Madagascar	Vonaesch_2018_new			0	0	0	0	0.000816493	-3.84	Madagascar	Vonaesch_2018_new
	0.0187424	0.000604595	-1.31	Madagascar	Vonaesch_2018_new			0	0	0	0	0.0187689	-1.31	Madagascar	Vonaesch_2018_new
	0.00323428	0.00929856	-1.28	Madagascar	Vonaesch_2018_new			0.00929856	0	0	0	0.00323428	-1.28	Madagascar	Vonaesch_2018_new
	0.00404367	0.00283057	-1.19	Madagascar	Vonaesch_2018_new			0.00283229	0	0	0	0.00404613	-1.19	Madagascar	Vonaesch_2018_new
	0.00325534	0.0189217	-3.45	Madagascar	Vonaesch_2018_new			0	0	0.0172626	0	0.00328812	-3.45	Madagascar	Vonaesch_2018_new
	0.000880282	0.0123239	-4.56	Madagascar	Vonaesch_2018_new			0	0	0.012373	0	0.000883783	-4.56	Madagascar	Vonaesch_2018_new
	0.00579194	0.0285141	-3.11	Madagascar	Vonaesch_2018_new			0	0	0.0287382	0	0.00583745	-3.11	Madagascar	Vonaesch_2018_new
	0.00102166	0.00163465	-1.55	Madagascar	Vonaesch_2018_new			0.00163465	0	0	0	0.00102166	-1.55	Madagascar	Vonaesch_2018_new
	0.0034658	0.00184843	-3.11	Madagascar	Vonaesch_2018_new			0	0	0.00185185	0	0.00347222	-3.11	Madagascar	Vonaesch_2018_new
	0.00381841	0.00678829	-1.88	Madagascar	Vonaesch_2018_new			0.00128178	0	0.00534074	0	0.00384533	-1.88	Madagascar	Vonaesch_2018_new
	0.00289735	0.00248344	-0.66	Madagascar	Vonaesch_2018_new			0	0	0.00250209	0	0.0029191	-0.66	Madagascar	Vonaesch_2018_new
	0.0010591	0.000423639	-3.79	Madagascar	Vonaesch_2018_new			0.000427625	0	0	0	0.00106906	-3.79	Madagascar	Vonaesch_2018_new
	0.0264901	0	-3.56	Madagascar	Vonaesch_2018_new			0	0	0	0	0.0265604	-3.56	Madagascar	Vonaesch_2018_new
	0	0.0232136	-1.69	Madagascar	Vonaesch_2018_new			0.00186761	0	0.0188836	0.00124507	0	-1.69	Madagascar	Vonaesch_2018_new
	0.0160192	0.00020024	-1.71	Madagascar	Vonaesch_2018_new			0.000200682	0	0	0	0.0160546	-1.71	Madagascar	Vonaesch_2018_new
	0.000606061	0.00545455	-3.93	Madagascar	Vonaesch_2018_new			0.00546338	0	0	0	0.000607042	-3.93	Madagascar	Vonaesch_2018_new
	0.000235128	0.000470256	-3.66	Madagascar	Vonaesch_2018_new			0	0	0.000473261	0	0.00023663	-3.66	Madagascar	Vonaesch_2018_new
	0	0.0363051	-1.89	Madagascar	Vonaesch_2018_new			0.00210576	0	0.034862	0	0	-1.89	Madagascar	Vonaesch_2018_new
	0	0.00105652	-1.82	Madagascar	Vonaesch_2018_new			0.00105848	0	0	0	0	-1.82	Madagascar	Vonaesch_2018_new
	0.0050923	0.0163378	-1.23	Madagascar	Vonaesch_2018_new			0.00405377	0	0.0123747	0	0.00512055	-1.23	Madagascar	Vonaesch_2018_new
	0	0	-1.48	Madagascar	Vonaesch_2018_new			0	0	0	0	0	-1.48	Madagascar	Vonaesch_2018_new
	0.00494234	0.000470699	-2.07	Madagascar	Vonaesch_2018_new			0.000475285	0	0	0	0.00499049	-2.07	Madagascar	Vonaesch_2018_new
	0.16856	0.00162272	-2.25	Madagascar	Vonaesch_2018_new			0.00163499	0	0	0	0.169834	-2.25	Madagascar	Vonaesch_2018_new
	0.00382602	0.00604108	-2.7	Madagascar	Vonaesch_2018_new			0.000609137	0	0.00446701	0	0.00385787	-2.7	Madagascar	Vonaesch_2018_new
	0.00142566	0.00285132	-3.27	Madagascar	Vonaesch_2018_new			0	0	0.00285831	0	0.00142915	-3.27	Madagascar	Vonaesch_2018_new
	0	0.00224536	-0.66	Madagascar	Vonaesch_2018_new			0	0	0.00226151	0	0	-0.66	Madagascar	Vonaesch_2018_new
	0.00497405	0.0259516	-0.81	Madagascar	Vonaesch_2018_new			0	0	0.0260451	0	0.00503392	-0.81	Madagascar	Vonaesch_2018_new
	0.161075	0.0101103	-0.14	Madagascar	Vonaesch_2018_new			0.000465549	0	0.00232775	0	0.163175	-0.14	Madagascar	Vonaesch_2018_new
	0	0.00060036	-3.69	Madagascar	Vonaesch_2018_new			0	0	0.000602894	0	0	-3.69	Madagascar	Vonaesch_2018_new
	0	0.00814332	-0.48	Madagascar	Vonaesch_2018_new			0	0	0	0	0	-0.48	Madagascar	Vonaesch_2018_new
	0.00363948	0.00877756	-0.69	Madagascar	Vonaesch_2018_new			0.00238044	0	0.0064921	0	0.00367886	-0.69	Madagascar	Vonaesch_2018_new
	0	0	-1.57	Madagascar	Vonaesch_2018_new			0	0	0	0	0	-1.57	Madagascar	Vonaesch_2018_new
	0.00666532	0	0.45	Madagascar	Vonaesch_2018_new			0	0	0	0	0.00681537	0.45	Madagascar	Vonaesch_2018_new
	0	0.0116564	-0.82	Madagascar	Vonaesch_2018_new			0.0074565	0	0.00434963	0	0	-0.82	Madagascar	Vonaesch_2018_new
	0.100724	0	-2.84	Madagascar	Vonaesch_2018_new			0	0	0	0	0.101025	-2.84	Madagascar	Vonaesch_2018_new
	0	0.00760608	-3.67	CAR	Vonaesch_2018_new			0	0	0.00227179	0.00557621	0	-3.67	CAR	Vonaesch_2018_new
	0.00180505	0	-2.66	CAR	Vonaesch_2018_new			0	0	0	0	0.00180796	-2.66	CAR	Vonaesch_2018_new
	0	0.00401123	-3.01	Madagascar	Vonaesch_2018_new			0	0	0.00140393	0.0026073	0	-3.01	Madagascar	Vonaesch_2018_new
	0.0178428	0.0128308	-1.74	Madagascar	Vonaesch_2018_new			0.000809881	0	0.0121482	0	0.0180198	-1.74	Madagascar	Vonaesch_2018_new
	0.000628009	0.00167469	-3.78	Madagascar	Vonaesch_2018_new			0	0	0.00167785	0	0.000629195	-3.78	Madagascar	Vonaesch_2018_new
	0	0	-1.26	CAR	Vonaesch_2018_new			0	0	0	0	0	-1.26	CAR	Vonaesch_2018_new
	0.00521669	0.00321027	-4.74	CAR	Vonaesch_2018_new			0.00100583	0	0.000804667	0	0.00523034	-4.74	CAR	Vonaesch_2018_new
	0	0.0116093	-1.77	Madagascar	Vonaesch_2018_new			0.00183524	0	0.00367047	0	0	-1.77	Madagascar	Vonaesch_2018_new
	0	0	-2.43	CAR	Vonaesch_2018_new			0	0	0	0	0	-2.43	CAR	Vonaesch_2018_new
	0.00281974	0.00161128	-3.31	CAR	Vonaesch_2018_new			0	0	0.0016116	0	0.00282031	-3.31	CAR	Vonaesch_2018_new
	0.0018	0	0.49	CAR	Vonaesch_2018_new			0	0	0	0	0.00181892	0.49	CAR	Vonaesch_2018_new
	0.0142562	0	NA	NA	Vonaesch_2018_new			0	0	0	0	0.0144412	NA	NA	Vonaesch_2018_new
	0.0162	0.006	NA	NA	Vonaesch_2018_new			0.00301872	0	0.00301872	0	0.0163011	NA	NA	Vonaesch_2018_new
	0.0102327	0.0120385	0.01	CAR	Vonaesch_2018_new			0.000402658	0	0.0116771	0	0.0102678	0.01	CAR	Vonaesch_2018_new
	0.00560224	0.0268107	-3.31	CAR	Vonaesch_2018_new			0	0	0.0275098	0	0.00574831	-3.31	CAR	Vonaesch_2018_new
	0.00352917	0.0186838	-0.37	CAR	Vonaesch_2018_new			0.000425804	0	0.0187354	0	0.00361933	-0.37	CAR	Vonaesch_2018_new
	0.000605449	0.0209889	-4.93	CAR	Vonaesch_2018_new			0.00290216	0	0	0.00497512	0.000621891	-4.93	CAR	Vonaesch_2018_new
	0.00160707	0.0186822	-0.84	CAR	Vonaesch_2018_new			0	0.00347435	0.00572246	0.00980993	0.00163499	-0.84	CAR	Vonaesch_2018_new
	0.0242	0.022	0.49	CAR	Vonaesch_2018_new			0.00305002	0.0046767	0.0146401	0	0.0246035	0.49	CAR	Vonaesch_2018_new
	0	0	-1.96	CAR	Vonaesch_2018_new			0	0	0	0	0	-1.96	CAR	Vonaesch_2018_new
	0.00701122	0.0288462	-1.83	CAR	Vonaesch_2018_new			0.0125177	0	0.0165556	0	0.00706642	-1.83	CAR	Vonaesch_2018_new
	0.00600841	0.00580813	-3.12	CAR	Vonaesch_2018_new			0	0	0.00581279	0	0.00601323	-3.12	CAR	Vonaesch_2018_new
	0.000420433	0.00336346	-3.08	CAR	Vonaesch_2018_new			0	0	0	0.00336771	0.000420964	-3.08	CAR	Vonaesch_2018_new
	0.0215726	0.00625	-0.97	CAR	Vonaesch_2018_new			0	0	0.00207168	0	0.022167	-0.97	CAR	Vonaesch_2018_new
	0.00301265	0.0184776	-1.12	CAR	Vonaesch_2018_new			0.0024565	0	0.0116684	0	0.00307062	-1.12	CAR	Vonaesch_2018_new
	0.00520833	0.0126202	-0.71	CAR	Vonaesch_2018_new			0	0	0.0116302	0	0.00521356	-0.71	CAR	Vonaesch_2018_new
	0	0	-1.05	CAR	Vonaesch_2018_new			0	0	0	0	0	-1.05	CAR	Vonaesch_2018_new
	0	0.00020008	-4.25	CAR	Vonaesch_2018_new			0	0	0.000214961	0	0	-4.25	CAR	Vonaesch_2018_new
	0	0.00282124	-3.14	CAR	Vonaesch_2018_new			0.00282124	0	0	0	0	-3.14	CAR	Vonaesch_2018_new
	0.00349363	0.0433621	0.89	CAR	Vonaesch_2018_new			0	0	0.0375389	0.00932919	0.0037761	0.89	CAR	Vonaesch_2018_new
	0.0102123	0.0152183	-3.92	CAR	Vonaesch_2018_new			0.0134337	0	0.00203542	0	0.0103806	-3.92	CAR	Vonaesch_2018_new
	0	0	-4.94	CAR	Vonaesch_2018_new			0	0	0	0	0	-4.94	CAR	Vonaesch_2018_new
	0	0.0311741	-1.9	CAR	Vonaesch_2018_new			0	0	0.0149379	0.00357669	0	-1.9	CAR	Vonaesch_2018_new
	0.0010337	0.00868307	-1.85	CAR	Vonaesch_2018_new			0.00868846	0	0	0	0.00103434	-1.85	CAR	Vonaesch_2018_new
	0.00241935	0.00504032	-1.44	CAR	Vonaesch_2018_new			0	0	0.00425187	0	0.00242964	-1.44	CAR	Vonaesch_2018_new
	0.00810209	0.0735264	-0.48	CAR	Vonaesch_2018_new			0.0271214	0	0.035751	0.0117115	0.00821862	-0.48	CAR	Vonaesch_2018_new
	0	0.0144695	0.68	CAR	Vonaesch_2018_new			0.0129791	0	0	0	0	0.68	CAR	Vonaesch_2018_new
	0.0244636	0.0300782	-3.45	CAR	Vonaesch_2018_new			0.00527597	0	0.0251623	0	0.0247565	-3.45	CAR	Vonaesch_2018_new
	0.0022326	0	-2.64	CAR	Vonaesch_2018_new			0	0	0	0	0.00223805	-2.64	CAR	Vonaesch_2018_new
	0	0.0324584	-2.1	CAR	Vonaesch_2018_new			0	0	0.0336938	0	0	-2.1	CAR	Vonaesch_2018_new
	0	0.00364225	-2.7	CAR	Vonaesch_2018_new			0	0	0	0.00372055	0	-2.7	CAR	Vonaesch_2018_new
	0.00101543	0.00345248	-3.6	CAR	Vonaesch_2018_new			0	0	0.0020404	0.00142828	0.0010202	-3.6	CAR	Vonaesch_2018_new
	0.0026705	0.0137634	-1.85	CAR	Vonaesch_2018_new			0	0	0	0.0141679	0.002749	-1.85	CAR	Vonaesch_2018_new
	0.0211694	0.00262097	-3.12	CAR	Vonaesch_2018_new			0	0	0.00266721	0	0.0215429	-3.12	CAR	Vonaesch_2018_new
	0	0.0113337	-0.63	CAR	Vonaesch_2018_new			0.00081367	0	0.0105777	0	0	-0.63	CAR	Vonaesch_2018_new
	0.00060423	0.00322256	-0.36	CAR	Vonaesch_2018_new			0	0	0.00324873	0	0.000609137	-0.36	CAR	Vonaesch_2018_new
	0.00326931	0.0051083	-4.16	CAR	Vonaesch_2018_new			0	0	0.0051219	0	0.00327802	-4.16	CAR	Vonaesch_2018_new
	0.000608149	0.00425704	-2.68	CAR	Vonaesch_2018_new			0	0	0.00429711	0	0.000613874	-2.68	CAR	Vonaesch_2018_new
	0.00201613	0.00383065	-1.54	CAR	Vonaesch_2018_new			0	0	0.00385552	0	0.00202922	-1.54	CAR	Vonaesch_2018_new
	0.0319727	0.00542932	-2.38	CAR	Vonaesch_2018_new			0.00553846	0	0	0	0.0326154	-2.38	CAR	Vonaesch_2018_new
	0.00100746	0.00322386	-3.15	CAR	Vonaesch_2018_new			0.00322906	0	0	0	0.00100908	-3.15	CAR	Vonaesch_2018_new
	0.000845309	0.00295858	-3.02	CAR	Vonaesch_2018_new			0.00297556	0	0	0	0.000850159	-3.02	CAR	Vonaesch_2018_new
	0	0.00200924	-4.75	CAR	Vonaesch_2018_new			0	0	0	0.00201776	0	-4.75	CAR	Vonaesch_2018_new
	0.000629063	0	-1.5	CAR	Vonaesch_2018_new			0	0	0	0	0.00063358	-1.5	CAR	Vonaesch_2018_new
	0	0	-0.42	CAR	Vonaesch_2018_new			0	0	0	0	0	-0.42	CAR	Vonaesch_2018_new
	0.0928332	0.00838223	-3.76	CAR	Vonaesch_2018_new			0	0	0.00568182	0	0.0932239	-3.76	CAR	Vonaesch_2018_new
	0	0.00424671	-2.58	CAR	Vonaesch_2018_new			0	0	0	0	0	-2.58	CAR	Vonaesch_2018_new
	0.132873	0.00568874	-1.95	CAR	Vonaesch_2018_new			0	0	0.00574477	0	0.134181	-1.95	CAR	Vonaesch_2018_new
	0	0.0164791	-2.29	CAR	Vonaesch_2018_new			0	0	0.0141901	0.0024326	0	-2.29	CAR	Vonaesch_2018_new
	0	0	-1.75	CAR	Vonaesch_2018_new			0	0	0	0	0	-1.75	CAR	Vonaesch_2018_new
	0.00221551	0.0356495	-0.38	CAR	Vonaesch_2018_new			0.0287217	0	0.00707929	0	0.00222492	-0.38	CAR	Vonaesch_2018_new
	0.00463336	0.00866237	-1.64	CAR	Vonaesch_2018_new			0	0	0	0	0.0046786	-1.64	CAR	Vonaesch_2018_new
	0.00433526	0.00123865	-2.15	CAR	Vonaesch_2018_new			0	0	0.00125078	0	0.00437774	-2.15	CAR	Vonaesch_2018_new
	0.00241206	0.0307538	-2.8	CAR	Vonaesch_2018_new			0.00162437	0	0.026802	0.00263959	0.00243655	-2.8	CAR	Vonaesch_2018_new
	0.0522403	0	-3.54	CAR	Vonaesch_2018_new			0	0	0	0	0.0526316	-3.54	CAR	Vonaesch_2018_new
	0.0438808	0.0136876	-3.06	CAR	Vonaesch_2018_new			0	0	0.0118828	0.00204876	0.044663	-3.06	CAR	Vonaesch_2018_new
	0.0246085	0.0199309	-4.02	CAR	Vonaesch_2018_new			0	0	0.0204209	0	0.0252136	-4.02	CAR	Vonaesch_2018_new
	0.0010305	0.00350371	-0.9	CAR	Vonaesch_2018_new			0	0	0	0.00351385	0.00103348	-0.9	CAR	Vonaesch_2018_new
	0.00302176	0.0360596	-0.43	CAR	Vonaesch_2018_new			0.010213	0	0.0286832	0	0.00325945	-0.43	CAR	Vonaesch_2018_new
	0.00100523	0	-2.84	CAR	Vonaesch_2018_new			0	0	0	0	0.00100624	-2.84	CAR	Vonaesch_2018_new
	0.0280336	0.0202243	0.4	CAR	Vonaesch_2018_new			0.00181415	0	0.0185446	0	0.0282201	0.4	CAR	Vonaesch_2018_new
	0.00785024	0.0388486	-1.55	CAR	Vonaesch_2018_new			0.00162701	0	0.0359976	0.00162701	0.00793167	-1.55	CAR	Vonaesch_2018_new
	0.027817	0.0550292	-1.77	CAR	Vonaesch_2018_new			0.0173492	0	0.0377244	0	0.0278394	-1.77	CAR	Vonaesch_2018_new
	0.0258	0.0188	0.35	CAR	Vonaesch_2018_new			0	0	0.0191641	0	0.0262997	0.35	CAR	Vonaesch_2018_new
	0.00100827	0.0556564	1.01	CAR	Vonaesch_2018_new			0	0	0.039069	0	0.00103907	1.01	CAR	Vonaesch_2018_new
	0.00430946	0.0268828	1.08	CAR	Vonaesch_2018_new			0	0	0.026927	0	0.00431655	1.08	CAR	Vonaesch_2018_new
	0.00266066	0.0124847	-0.35	CAR	Vonaesch_2018_new			0	0	0.00951396	0	0.00268873	-0.35	CAR	Vonaesch_2018_new
	0.0058	0.0084	-0.22	CAR	Vonaesch_2018_new			0	0	0.00846092	0	0.00584206	-0.22	CAR	Vonaesch_2018_new
	0.0282	0	-1.45	CAR	Vonaesch_2018_new			0	0	0	0	0.0282	-1.45	CAR	Vonaesch_2018_new
	0.00361518	0.0100422	-1.46	CAR	Vonaesch_2018_new			0	0	0.0100503	0	0.00361809	-1.46	CAR	Vonaesch_2018_new
	0.00865088	0	-0.43	CAR	Vonaesch_2018_new			0	0	0	0	0.00869745	-0.43	CAR	Vonaesch_2018_new
	0.00322841	0.0189669	-2.23	CAR	Vonaesch_2018_new			0	0	0.00249325	0.000623312	0.00332433	-2.23	CAR	Vonaesch_2018_new
	0.0101605	0.00629953	-1.85	CAR	Vonaesch_2018_new			0	0	0.00630594	0	0.0101709	-1.85	CAR	Vonaesch_2018_new
	0	0.016292	-1.44	CAR	Vonaesch_2018_new			0	0	0.0166913	0	0	-1.44	CAR	Vonaesch_2018_new
	0	0.00261675	-1.5	CAR	Vonaesch_2018_new			0	0	0	0	0	-1.5	CAR	Vonaesch_2018_new
	0.000201532	0	-4.73	CAR	Vonaesch_2018_new			0	0	0	0	0.000210526	-4.73	CAR	Vonaesch_2018_new
	0.0104397	0.00281068	-1.3	CAR	Vonaesch_2018_new			0	0	0	0	0.0105114	-1.3	CAR	Vonaesch_2018_new
	0.00143767	0	-1.33	CAR	Vonaesch_2018_new			0	0	0	0	0.00144181	-1.33	CAR	Vonaesch_2018_new
	0	0.0287391	-0.89	CAR	Vonaesch_2018_new			0	0	0.0231309	0.00619579	0	-0.89	CAR	Vonaesch_2018_new
	0.00486717	0	-0.75	CAR	Vonaesch_2018_new			0	0	0	0	0.004914	-0.75	CAR	Vonaesch_2018_new
	0.000606428	0	-2.16	CAR	Vonaesch_2018_new			0	0	0	0	0.000609756	-2.16	CAR	Vonaesch_2018_new
	0	0.0153815	-2.11	CAR	Vonaesch_2018_new			0	0	0.0138714	0.00210172	0	-2.11	CAR	Vonaesch_2018_new
	0.00474422	0.0462046	-0.05	CAR	Vonaesch_2018_new			0.003772	0	0.0431685	0	0.00481978	-0.05	CAR	Vonaesch_2018_new
	0.0126303	0.00220529	-2.48	CAR	Vonaesch_2018_new			0	0.00222402	0	0	0.0127376	-2.48	CAR	Vonaesch_2018_new
	0.0127196	0.00827781	-0.7	CAR	Vonaesch_2018_new			0	0	0.00447609	0.00386572	0.0128179	-0.7	CAR	Vonaesch_2018_new
	0.0268922	0	-3.24	CAR	Vonaesch_2018_new			0	0	0	0	0.0269741	-3.24	CAR	Vonaesch_2018_new
	0.00871504	0.0247264	1.48	CAR	Vonaesch_2018_new			0.00306373	0	0.0181781	0.00367647	0.00878268	1.48	CAR	Vonaesch_2018_new
	0	0	-3.14	CAR	Vonaesch_2018_new			0	0	0	0	0	-3.14	CAR	Vonaesch_2018_new
	0.00421433	0.0437487	0.43	CAR	Vonaesch_2018_new			0	0	0.0448467	0	0.0043201	0.43	CAR	Vonaesch_2018_new
	0	0.0016	-2.24	CAR	Vonaesch_2018_new			0	0	0.00160192	0	0	-2.24	CAR	Vonaesch_2018_new
	0.00359023	0.00191479	-3.37	CAR	Vonaesch_2018_new			0	0	0.0012054	0.00072324	0.0036162	-3.37	CAR	Vonaesch_2018_new
	0	0.0141529	-2.58	CAR	Vonaesch_2018_new			0.00389105	0	0.0104444	0	0	-2.58	CAR	Vonaesch_2018_new
	0	0.00761523	-3.18	CAR	Vonaesch_2018_new			0.00164406	0	0.00616523	0	0	-3.18	CAR	Vonaesch_2018_new
	0.00445434	0.0159951	-0.92	CAR	Vonaesch_2018_new			0	0	0.0161885	0	0.0045082	-0.92	CAR	Vonaesch_2018_new
	0.00425101	0.0305668	-3.47	CAR	Vonaesch_2018_new			0	0	0.0295677	0.00122349	0.00428222	-3.47	CAR	Vonaesch_2018_new
	0	0	-0.26	CAR	Vonaesch_2018_new			0	0	0	0	0	-0.26	CAR	Vonaesch_2018_new
	0.0261622	0.0883478	-1.38	CAR	Vonaesch_2018_new			0.0744793	0	0.0178834	0	0.0273511	-1.38	CAR	Vonaesch_2018_new
	0.00213402	0.0145113	0.04	CAR	Vonaesch_2018_new			0.0149813	0	0	0	0.00220313	0.04	CAR	Vonaesch_2018_new
	0.00160096	0.00780468	-2.56	CAR	Vonaesch_2018_new			0	0	0.00790915	0	0.00162239	-2.56	CAR	Vonaesch_2018_new
	0.0468	0.024	-0.76	CAR	Vonaesch_2018_new			0.00651598	0	0.017919	0	0.0476481	-0.76	CAR	Vonaesch_2018_new
	0.0312	0	-0.89	CAR	Vonaesch_2018_new			0	0	0	0	0.0313883	-0.89	CAR	Vonaesch_2018_new
	0	0.00283286	-2.95	CAR	Vonaesch_2018_new			0	0.0014219	0	0	0	-2.95	CAR	Vonaesch_2018_new
	0.000401123	0.00742078	0.24	CAR	Vonaesch_2018_new			0	0	0.00748685	0	0.000404694	0.24	CAR	Vonaesch_2018_new
	0.00421602	0	-3.33	CAR	Vonaesch_2018_new			0	0	0	0	0.00421856	-3.33	CAR	Vonaesch_2018_new
	0.00200682	0	-1.19	CAR	Vonaesch_2018_new			0	0	0	0	0.00202347	-1.19	CAR	Vonaesch_2018_new
	0.0214257	0.00440529	-2.14	CAR	Vonaesch_2018_new			0	0	0.00447609	0	0.0217701	-2.14	CAR	Vonaesch_2018_new
	0.00197976	0.008359	-0.54	CAR	Vonaesch_2018_new			0.00177462	0	0.00665484	0	0.00199645	-0.54	CAR	Vonaesch_2018_new
	0	0	-0.03	CAR	Vonaesch_2018_new			0	0	0	0	0	-0.03	CAR	Vonaesch_2018_new
	0.000803213	0.0443775	-1.9	CAR	Vonaesch_2018_new			0.00729188	0	0.0374721	0	0.000810209	-1.9	CAR	Vonaesch_2018_new
	0	0.00282943	-3.05	CAR	Vonaesch_2018_new			0.000811853	0	0.00202963	0	0	-3.05	CAR	Vonaesch_2018_new
	0.000813339	0	-0.03	CAR	Vonaesch_2018_new			0	0	0	0	0.000814166	-0.03	CAR	Vonaesch_2018_new
	0.0829943	0.0231896	-1.36	CAR	Vonaesch_2018_new			0.00143208	0	0.0218903	0	0.0834697	-1.36	CAR	Vonaesch_2018_new
	0.0028	0.0072	-1.21	CAR	Vonaesch_2018_new			0	0	0.00507717	0.00223396	0.00284322	-1.21	CAR	Vonaesch_2018_new
	0	0.00342742	-2.04	CAR	Vonaesch_2018_new			0.00141844	0	0.00202634	0	0	-2.04	CAR	Vonaesch_2018_new
	0.00361446	0.0307229	-4.49	CAR	Vonaesch_2018_new			0	0	0.0270216	0.00383142	0.00362976	-4.49	CAR	Vonaesch_2018_new
	0.000207684	0.0066459	-2.63	CAR	Vonaesch_2018_new			0	0.00714286	0	0	0.000223214	-2.63	CAR	Vonaesch_2018_new
	0	0.0546426	-2.56	CAR	Vonaesch_2018_new			0.0546426	0	0	0	0	-2.56	CAR	Vonaesch_2018_new
	0.00741656	0.00947672	-3.89	CAR	Vonaesch_2018_new			0.00062383	0	0.00748596	0	0.00748596	-3.89	CAR	Vonaesch_2018_new
	0.000405762	0.00405762	-2.96	CAR	Vonaesch_2018_new			0	0.00326597	0.000816493	0	0.000408247	-2.96	CAR	Vonaesch_2018_new
	0	0	-0.46	CAR	Vonaesch_2018_new			0	0	0	0	0	-0.46	CAR	Vonaesch_2018_new
	0	0.0768154	-3.51	CAR	Vonaesch_2018_new			0.0768154	0	0	0	0	-3.51	CAR	Vonaesch_2018_new
	0.00121679	0.00527276	-1.24	CAR	Vonaesch_2018_new			0	0.000408664	0.0044953	0	0.00122599	-1.24	CAR	Vonaesch_2018_new
	0	0	-1.15	CAR	Vonaesch_2018_new			0	0	0	0	0	-1.15	CAR	Vonaesch_2018_new
	0	0.240329	-2.55	CAR	Vonaesch_2018_new			0.240473	0	0	0	0	-2.55	CAR	Vonaesch_2018_new
	0.000409836	0	-0.55	CAR	Vonaesch_2018_new			0	0	0	0	0.000478011	-0.55	CAR	Vonaesch_2018_new
	0	0	0.28	CAR	Vonaesch_2018_new			0	0	0	0	0	0.28	CAR	Vonaesch_2018_new
	0.000401526	0.00622365	-1.62	CAR	Vonaesch_2018_new			0	0	0.00634856	0	0.000409584	-1.62	CAR	Vonaesch_2018_new
	0.000401687	0	-3.29	CAR	Vonaesch_2018_new			0	0	0	0	0.000402901	-3.29	CAR	Vonaesch_2018_new
	0	0	-3.82	CAR	Vonaesch_2018_new			0	0	0	0	0	-3.82	CAR	Vonaesch_2018_new
	0	0.00040808	-1.47	CAR	Vonaesch_2018_new			0.000410931	0	0	0	0	-1.47	CAR	Vonaesch_2018_new
	0.000805153	0.00583736	-2.37	CAR	Vonaesch_2018_new			0.00222357	0	0.00363857	0	0.000808571	-2.37	CAR	Vonaesch_2018_new
	0	0	-4.48	CAR	Vonaesch_2018_new			0	0	0	0	0	-4.48	CAR	Vonaesch_2018_new
	0	0.17	-0.78	CAR	Vonaesch_2018_new			0.17	0	0	0	0	-0.78	CAR	Vonaesch_2018_new
	0.001628	0.011396	0.16	CAR	Vonaesch_2018_new			0	0	0.0113239	0.000205888	0.00164711	0.16	CAR	Vonaesch_2018_new
	0	0.0117213	-2.67	CAR	Vonaesch_2018_new			0.000450045	0	0.00337534	0	0	-2.67	CAR	Vonaesch_2018_new
	0	0	-2.46	CAR	Vonaesch_2018_new			0	0	0	0	0	-2.46	CAR	Vonaesch_2018_new
	0.00120144	0.0030036	-0.19	CAR	Vonaesch_2018_new			0	0	0.00301144	0	0.00120458	-0.19	CAR	Vonaesch_2018_new
	0	0.00235128	-1.11	CAR	Vonaesch_2018_new			0	0	0.00141978	0.000946522	0	-1.11	CAR	Vonaesch_2018_new
	0.000600962	0.00180288	-2.79	CAR	Vonaesch_2018_new			0	0	0.00181708	0	0.000605694	-2.79	CAR	Vonaesch_2018_new
	0.000401526	0.0114435	-1.29	CAR	Vonaesch_2018_new			0	0	0.0119849	0	0.000420521	-1.29	CAR	Vonaesch_2018_new
	0.00161031	0	-1.57	CAR	Vonaesch_2018_new			0	0	0	0	0.00162734	-1.57	CAR	Vonaesch_2018_new
	0.00222497	0.00939431	-3.51	CAR	Vonaesch_2018_new			0.000516396	0	0.00877872	0.000516396	0.00232378	-3.51	CAR	Vonaesch_2018_new
	0	0.0652914	-1.41	CAR	Vonaesch_2018_new			0.00109409	0	0.0660832	0	0	-1.41	CAR	Vonaesch_2018_new
	0.000496524	0	-3.37	CAR	Vonaesch_2018_new			0	0	0	0	0.000504414	-3.37	CAR	Vonaesch_2018_new
	0.00391304	0.0282609	-3.01	CAR	Vonaesch_2018_new			0.000917852	0	0.0273061	0.000688389	0.00413034	-3.01	CAR	Vonaesch_2018_new
	0	0	-1.58	CAR	Vonaesch_2018_new			0	0	0	0	0	-1.58	CAR	Vonaesch_2018_new
	0.285944	0.00926299	-1.51	CAR	Vonaesch_2018_new			0.000407747	0	0.00835882	0	0.289501	-1.51	CAR	Vonaesch_2018_new
	0.0004	0	-2.87	CAR	Vonaesch_2018_new			0	0	0	0	0.000400882	-2.87	CAR	Vonaesch_2018_new
	0.0324074	0.0197262	-3.29	CAR	Vonaesch_2018_new			0	0.00695866	0.0102333	0.00286533	0.0329513	-3.29	CAR	Vonaesch_2018_new
	0.0120409	0.0192655	-2.58	CAR	Vonaesch_2018_new			0	0	0.0197044	0	0.0123153	-2.58	CAR	Vonaesch_2018_new
	0.00781407	0.00240433	-2.27	CAR	Vonaesch_2018_new			0	0	0.00244648	0	0.00795107	-2.27	CAR	Vonaesch_2018_new
	0.0102657	0.00664251	NA	NA	Vonaesch_2018_new			0	0	0.00304198	0	0.0103427	NA	NA	Vonaesch_2018_new
	0	0.0139903	-1.57	Madagascar	Vonaesch_2018_new			0	0	0.0144231	0	0	-1.57	Madagascar	Vonaesch_2018_new
	0.00563834	0.0175191	-2.67	Madagascar	Vonaesch_2018_new			0.0167778	0	0	0	0.00566	-2.67	Madagascar	Vonaesch_2018_new
	0.00107089	0	-2.42	Madagascar	Vonaesch_2018_new			0	0	0	0	0.00109794	-2.42	Madagascar	Vonaesch_2018_new
	0.0070593	0.0165389	-2.02	Madagascar	Vonaesch_2018_new			0.0018289	0	0.0148344	0	0.00711238	-2.02	Madagascar	Vonaesch_2018_new
	0.00646073	0.00100949	-0.57	Madagascar	Vonaesch_2018_new			0	0	0	0	0.00647511	-0.57	Madagascar	Vonaesch_2018_new
	0.0109489	0	-2.09	Madagascar	Vonaesch_2018_new			0	0	0	0	0.0109819	-2.09	Madagascar	Vonaesch_2018_new
	0.00777202	0.029361	-2.27	Madagascar	Vonaesch_2018_new			0.012394	0	0.0171776	0	0.00782779	-2.27	Madagascar	Vonaesch_2018_new
	0.0486279	0.00363196	-2.69	Madagascar	Vonaesch_2018_new			0	0	0.00368777	0	0.0493751	-2.69	Madagascar	Vonaesch_2018_new
	0	0	-5.23	Madagascar	Vonaesch_2018_new			0	0	0	0	0	-5.23	Madagascar	Vonaesch_2018_new
	0.00103864	0.000207727	-2.02	Madagascar	Vonaesch_2018_new			0	0	0.000209512	0	0.00104756	-2.02	Madagascar	Vonaesch_2018_new
	0	0	-4.36	Madagascar	Vonaesch_2018_new			0	0	0	0	0	-4.36	Madagascar	Vonaesch_2018_new
	0.000804182	0.00140732	-0.06	Madagascar	Vonaesch_2018_new			0	0.00141414	0	0	0.000808081	-0.06	Madagascar	Vonaesch_2018_new
	0	0	-4.31	Madagascar	Vonaesch_2018_new			0	0	0	0	0	-4.31	Madagascar	Vonaesch_2018_new
	0.000207641	0	-4.75	Madagascar	Vonaesch_2018_new			0	0	0	0	0.000207771	-4.75	Madagascar	Vonaesch_2018_new
	0.00886025	0.00402739	-0.61	Madagascar	Vonaesch_2018_new			0	0	0.004095	0	0.00900901	-0.61	Madagascar	Vonaesch_2018_new
	0.00102208	0.00163532	-4.23	Madagascar	Vonaesch_2018_new			0.0010395	0	0.000623701	0	0.0010395	-4.23	Madagascar	Vonaesch_2018_new
	0.00262361	0.00302725	-2.65	Madagascar	Vonaesch_2018_new			0	0	0.00304816	0	0.00264174	-2.65	Madagascar	Vonaesch_2018_new
	0.0286299	0.00102249	-2.6	Madagascar	Vonaesch_2018_new			0	0.00102249	0	0	0.0286299	-2.6	Madagascar	Vonaesch_2018_new
	0	0.00165734	-3.34	Madagascar	Vonaesch_2018_new			0	0	0	0	0	-3.34	Madagascar	Vonaesch_2018_new
	0.0325186	0.0111848	-0.7	Madagascar	Vonaesch_2018_new			0	0.0111894	0	0	0.0325321	-0.7	Madagascar	Vonaesch_2018_new
	0.030667	0	-0.92	Madagascar	Vonaesch_2018_new			0	0	0	0	0.030667	-0.92	Madagascar	Vonaesch_2018_new
	0.0159771	0.0120852	-3.33	Madagascar	Vonaesch_2018_new			0	0	0.0121175	0	0.0160197	-3.33	Madagascar	Vonaesch_2018_new
	0	0	-3.59	Madagascar	Vonaesch_2018_new			0	0	0	0	0	-3.59	Madagascar	Vonaesch_2018_new
	0	0	-1.78	Madagascar	Vonaesch_2018_new			0	0	0	0	0	-1.78	Madagascar	Vonaesch_2018_new
	0	0	-2.12	Madagascar	Vonaesch_2018_new			0	0	0	0	0	-2.12	Madagascar	Vonaesch_2018_new
	0.000819169	0.00901085	-2.69	Madagascar	Vonaesch_2018_new			0.00021004	0	0.00903172	0	0.00084016	-2.69	Madagascar	Vonaesch_2018_new
	0.00302908	0	-2.27	Madagascar	Vonaesch_2018_new			0	0	0	0	0.00304013	-2.27	Madagascar	Vonaesch_2018_new
	0	0	-1.14	Madagascar	Vonaesch_2018_new			0	0	0	0	0	-1.14	Madagascar	Vonaesch_2018_new
	0.000200321	0.00480769	-1.32	Madagascar	Vonaesch_2018_new			0	0	0.00483578	0	0.000201491	-1.32	Madagascar	Vonaesch_2018_new
	0.0247038	0	-0.73	Madagascar	Vonaesch_2018_new			0	0	0	0	0.0247336	-0.73	Madagascar	Vonaesch_2018_new
	0.0180941	0	-1.6	Madagascar	Vonaesch_2018_new			0	0	0	0	0.0182593	-1.6	Madagascar	Vonaesch_2018_new
	0.00681499	0.000200441	0.33	Madagascar	Vonaesch_2018_new			0	0	0	0	0.00684242	0.33	Madagascar	Vonaesch_2018_new
	0.0906498	0.0138521	-3.37	Madagascar	Vonaesch_2018_new			0.000411607	0	0.013583	0	0.0915826	-3.37	Madagascar	Vonaesch_2018_new
	0.00801282	0.0230369	-3.46	Madagascar	Vonaesch_2018_new			0.0118319	0	0.0101999	0	0.00815993	-3.46	Madagascar	Vonaesch_2018_new
	0	0	-2.56	Madagascar	Vonaesch_2018_new			0	0	0	0	0	-2.56	Madagascar	Vonaesch_2018_new
	0	0	-3.48	Madagascar	Vonaesch_2018_new			0	0	0	0	0	-3.48	Madagascar	Vonaesch_2018_new
	0.00741186	0.00600962	-1.48	Madagascar	Vonaesch_2018_new			0	0	0.00604473	0	0.00745517	-1.48	Madagascar	Vonaesch_2018_new
	0.0336219	0.0193276	-0.08	Madagascar	Vonaesch_2018_new			0	0	0.0193276	0	0.0336219	-0.08	Madagascar	Vonaesch_2018_new
	0.00663317	0.0309548	-3.57	Madagascar	Vonaesch_2018_new			0.0131366	0	0.0179871	0	0.00666936	-3.57	Madagascar	Vonaesch_2018_new
	0.00851683	0.002285	-1.83	Madagascar	Vonaesch_2018_new			0	0	0.00187149	0	0.00852568	-1.83	Madagascar	Vonaesch_2018_new
	0.00347577	0.00245349	-0.54	Madagascar	Vonaesch_2018_new			0	0	0.00246711	0	0.00349507	-0.54	Madagascar	Vonaesch_2018_new
	0	0	-0.32	Madagascar	Vonaesch_2018_new			0	0	0	0	0	-0.32	Madagascar	Vonaesch_2018_new
	0	0.0042735	-1.79	Madagascar	Vonaesch_2018_new			0	0	0.0043122	0	0	-1.79	Madagascar	Vonaesch_2018_new
	0.0122196	0	-2.93	Madagascar	Vonaesch_2018_new			0	0	0	0	0.0122441	-2.93	Madagascar	Vonaesch_2018_new
	0	0	-2.73	Madagascar	Vonaesch_2018_new			0	0	0	0	0	-2.73	Madagascar	Vonaesch_2018_new
	0.0616124	0	-3.61	Madagascar	Vonaesch_2018_new			0	0	0	0	0.0620326	-3.61	Madagascar	Vonaesch_2018_new
	0.00121139	0	-0.87	Madagascar	Vonaesch_2018_new			0	0	0	0	0.00121655	-0.87	Madagascar	Vonaesch_2018_new
	0.0362588	0	-2.76	Madagascar	Vonaesch_2018_new			0	0	0	0	0.0369128	-2.76	Madagascar	Vonaesch_2018_new
	0.0199115	0.00442478	-2.48	Madagascar	Vonaesch_2018_new			0	0	0.00453421	0	0.020404	-2.48	Madagascar	Vonaesch_2018_new
	0.160506	0.0322647	-3.29	Madagascar	Vonaesch_2018_new			0	0	0.0327597	0	0.162969	-3.29	Madagascar	Vonaesch_2018_new
	0.0169007	0	-2.85	Madagascar	Vonaesch_2018_new			0	0	0	0	0.0169492	-2.85	Madagascar	Vonaesch_2018_new
	0	0	-1.41	Madagascar	Vonaesch_2018_new			0	0	0	0	0	-1.41	Madagascar	Vonaesch_2018_new
	0.000440529	0	-1.31	Madagascar	Vonaesch_2018_new			0	0	0	0	0.000447928	-1.31	Madagascar	Vonaesch_2018_new
	0	0.000809389	-4.66	Madagascar	Vonaesch_2018_new			0	0	0.000811688	0	0	-4.66	Madagascar	Vonaesch_2018_new
	0.00772986	0.00691619	-3.79	Madagascar	Vonaesch_2018_new			0	0.00062709	0.00313545	0.00334448	0.00794314	-3.79	Madagascar	Vonaesch_2018_new
	0.080766	0.00124896	-2.41	Madagascar	Vonaesch_2018_new			0	0	0.00127065	0	0.0821686	-2.41	Madagascar	Vonaesch_2018_new
	0	0.00724784	0.48	Madagascar	Vonaesch_2018_new			0	0	0.00734544	0	0	0.48	Madagascar	Vonaesch_2018_new
	0.0619843	0.00684242	-2.68	Madagascar	Vonaesch_2018_new			0	0.000210217	0.00420433	0	0.0647467	-2.68	Madagascar	Vonaesch_2018_new
	0	0	-2.43	Madagascar	Vonaesch_2018_new			0	0	0	0	0	-2.43	Madagascar	Vonaesch_2018_new
	0	0.00342779	-0.3	Madagascar	Vonaesch_2018_new			0	0	0.00357398	0	0	-0.3	Madagascar	Vonaesch_2018_new
	0.000738916	0.00369458	-1.71	Madagascar	Vonaesch_2018_new			0.00102775	0	0.00282631	0	0.000770812	-1.71	Madagascar	Vonaesch_2018_new
	0.00762873	0.0127146	-3.33	Madagascar	Vonaesch_2018_new			0	0	0.0127307	0	0.00763845	-3.33	Madagascar	Vonaesch_2018_new
	0.00368626	0.00921565	-0.9	Madagascar	Vonaesch_2018_new			0.00929944	0	0	0	0.00371978	-0.9	Madagascar	Vonaesch_2018_new
	0	0.0117572	-2.12	Madagascar	Vonaesch_2018_new			0	0	0.0121092	0	0	-2.12	Madagascar	Vonaesch_2018_new
	0.00896175	0	-0.11	Madagascar	Vonaesch_2018_new			0	0	0	0	0.00917226	-0.11	Madagascar	Vonaesch_2018_new
	0.00424929	0	-1.41	Madagascar	Vonaesch_2018_new			0	0	0	0	0.00428047	-1.41	Madagascar	Vonaesch_2018_new
	0.0137946	0	-2.43	Madagascar	Vonaesch_2018_new			0	0	0	0	0.0139425	-2.43	Madagascar	Vonaesch_2018_new
	0	0.0105242	-2.23	Madagascar	Vonaesch_2018_new			0.00204374	0	0.00858369	0	0	-2.23	Madagascar	Vonaesch_2018_new
	0	0	-1.79	Madagascar	Vonaesch_2018_new			0	0	0	0	0	-1.79	Madagascar	Vonaesch_2018_new
	0.0185559	0.0274304	-2.09	Madagascar	Vonaesch_2018_new			0.00101729	0	0.024822	0	0.0187182	-2.09	Madagascar	Vonaesch_2018_new
	0	0.0353395	-1.95	Madagascar	Vonaesch_2018_new			0.0355297	0	0	0	0	-1.95	Madagascar	Vonaesch_2018_new
	0	0	-2.88	Madagascar	Vonaesch_2018_new			0	0	0	0	0	-2.88	Madagascar	Vonaesch_2018_new
	0.143898	0	-3.85	Madagascar	Vonaesch_2018_new			0	0	0	0	0.144924	-3.85	Madagascar	Vonaesch_2018_new
	0	0	-3.25	Madagascar	Vonaesch_2018_new			0	0	0	0	0	-3.25	Madagascar	Vonaesch_2018_new
	0.0268456	0.00869998	-2.48	Madagascar	Vonaesch_2018_new			0	0	0.00885403	0	0.027321	-2.48	Madagascar	Vonaesch_2018_new
	0	0	-1.63	Madagascar	Vonaesch_2018_new			0	0	0	0	0	-1.63	Madagascar	Vonaesch_2018_new
	0	0	0.07	Madagascar	Vonaesch_2018_new			0	0	0	0	0	0.07	Madagascar	Vonaesch_2018_new
	0	0	-1.9	Madagascar	Vonaesch_2018_new			0	0	0	0	0	-1.9	Madagascar	Vonaesch_2018_new
	0	0	-1.62	Madagascar	Vonaesch_2018_new			0	0	0	0	0	-1.62	Madagascar	Vonaesch_2018_new
	0.00200682	0.00782661	-2.13	Madagascar	Vonaesch_2018_new			0	0	0	0	0.0020247	-2.13	Madagascar	Vonaesch_2018_new
	0	0	-3.48	Madagascar	Vonaesch_2018_new			0	0	0	0	0	-3.48	Madagascar	Vonaesch_2018_new
	0.00647904	0.00384693	-2.49	Madagascar	Vonaesch_2018_new			0	0	0.00392238	0	0.00660611	-2.49	Madagascar	Vonaesch_2018_new
	0	0	-2.17	Madagascar	Vonaesch_2018_new			0	0	0	0	0	-2.17	Madagascar	Vonaesch_2018_new
	0.0276839	0.0494505	-1.14	Madagascar	Vonaesch_2018_new			0.000640342	0	0.048666	0	0.0279616	-1.14	Madagascar	Vonaesch_2018_new
	0.0248846	0.0180614	-1.99	Madagascar	Vonaesch_2018_new			0.00203583	0	0.0136401	0	0.0252443	-1.99	Madagascar	Vonaesch_2018_new
	0.00296862	0.00890585	-1.83	Madagascar	Vonaesch_2018_new			0	0.000641986	0.00834582	0	0.00299593	-1.83	Madagascar	Vonaesch_2018_new
	0	0	-3.28	Madagascar	Vonaesch_2018_new			0	0	0	0	0	-3.28	Madagascar	Vonaesch_2018_new
	0.00144688	0.0196362	-3.17	Madagascar	Vonaesch_2018_new			0	0	0.0197834	0	0.00145773	-3.17	Madagascar	Vonaesch_2018_new
	0.0260374	0.0105777	-3.66	Madagascar	Vonaesch_2018_new			0	0	0.00573418	0	0.0262134	-3.66	Madagascar	Vonaesch_2018_new
	0	0	-2.77	Madagascar	Vonaesch_2018_new			0	0	0	0	0	-2.77	Madagascar	Vonaesch_2018_new
	0.000802729	0.00301023	-3.48	Madagascar	Vonaesch_2018_new			0.00302969	0	0	0	0.000807918	-3.48	Madagascar	Vonaesch_2018_new
	0.00192926	0.00107181	-3.26	Madagascar	Vonaesch_2018_new			0	0	0.00107388	0	0.00193299	-3.26	Madagascar	Vonaesch_2018_new
	0.023406	0.00544794	-3.66	Madagascar	Vonaesch_2018_new			0.00547002	0	0	0	0.0235008	-3.66	Madagascar	Vonaesch_2018_new
	0	0	-2.88	Madagascar	Vonaesch_2018_new			0	0	0	0	0	-2.88	Madagascar	Vonaesch_2018_new
	0.0376425	0.0051624	-2.37	Madagascar	Vonaesch_2018_new			0.00516796	0	0	0	0.037683	-2.37	Madagascar	Vonaesch_2018_new
	0.0106	0	-3.01	Madagascar	Vonaesch_2018_new			0	0	0	0	0.0106726	-3.01	Madagascar	Vonaesch_2018_new
	0.00261412	0.000804343	-2.56	Madagascar	Vonaesch_2018_new			0	0	0.000806127	0	0.00261991	-2.56	Madagascar	Vonaesch_2018_new
	0.0231054	0.000924214	-1.61	Madagascar	Vonaesch_2018_new			0	0	0.000924214	0	0.0231054	-1.61	Madagascar	Vonaesch_2018_new
	0	0.0201794	-1.68	Madagascar	Vonaesch_2018_new			0	0	0.00901468	0	0	-1.68	Madagascar	Vonaesch_2018_new
	0	0	-1.98	Madagascar	Vonaesch_2018_new			0	0	0	0	0	-1.98	Madagascar	Vonaesch_2018_new
	0.00624371	0.00644512	-3.11	Madagascar	Vonaesch_2018_new			0.000406009	0	0.00487211	0.00121803	0.00629314	-3.11	Madagascar	Vonaesch_2018_new
	0	0	-0.93	Madagascar	Vonaesch_2018_new			0	0	0	0	0	-0.93	Madagascar	Vonaesch_2018_new
	0.0372937	0	-3.22	Madagascar	Vonaesch_2018_new			0	0	0	0	0.0372937	-3.22	Madagascar	Vonaesch_2018_new
	0	0	-1.2	Madagascar	Vonaesch_2018_new			0	0	0	0	0	-1.2	Madagascar	Vonaesch_2018_new
	0	0	-3.26	Madagascar	Vonaesch_2018_new			0	0	0	0	0	-3.26	Madagascar	Vonaesch_2018_new
	0.0144291	0	-2.01	Madagascar	Vonaesch_2018_new			0	0	0	0	0.0144745	-2.01	Madagascar	Vonaesch_2018_new
	0.00285889	0.00510517	-2.79	Madagascar	Vonaesch_2018_new			0	0.00247883	0	0	0.00289196	-2.79	Madagascar	Vonaesch_2018_new
	0.00704663	0	-2	Madagascar	Vonaesch_2018_new			0	0	0	0	0.0072603	-2	Madagascar	Vonaesch_2018_new
	0	0.0109405	-3.43	Madagascar	Vonaesch_2018_new			0.0110497	0	0	0	0	-3.43	Madagascar	Vonaesch_2018_new
	0.0111246	0.00364078	-1.26	Madagascar	Vonaesch_2018_new			0	0	0.00369307	0	0.0112844	-1.26	Madagascar	Vonaesch_2018_new
	0.00340818	0.00400962	-3	Madagascar	Vonaesch_2018_new			0	0	0.00407581	0	0.00346444	-3	Madagascar	Vonaesch_2018_new
	0.00229024	0	-1.8	Madagascar	Vonaesch_2018_new			0	0	0	0	0.00229024	-1.8	Madagascar	Vonaesch_2018_new
	0	0.0173632	-1.79	Madagascar	Vonaesch_2018_new			0	0	0.0175582	0	0	-1.79	Madagascar	Vonaesch_2018_new
	0.159	0	0.14	Madagascar	Vonaesch_2018_new			0	0	0	0	0.159498	0.14	Madagascar	Vonaesch_2018_new
	0	0	-0.89	Madagascar	Vonaesch_2018_new			0	0	0	0	0	-0.89	Madagascar	Vonaesch_2018_new
	0	0	-1.55	Madagascar	Vonaesch_2018_new			0	0	0	0	0	-1.55	Madagascar	Vonaesch_2018_new
	0.0150542	0.000442772	-2.85	Madagascar	Vonaesch_2018_new			0	0	0.000444346	0	0.0151078	-2.85	Madagascar	Vonaesch_2018_new
	0.00570342	0	-1.73	Madagascar	Vonaesch_2018_new			0	0	0	0	0.0057155	-1.73	Madagascar	Vonaesch_2018_new
	0.000605816	0.00343296	-2.71	Madagascar	Vonaesch_2018_new			0	0	0.00122649	0	0.000613246	-2.71	Madagascar	Vonaesch_2018_new
	0.0020049	0	-3.38	Madagascar	Vonaesch_2018_new			0	0	0	0	0.00200938	-3.38	Madagascar	Vonaesch_2018_new
	0.0302605	0.0170341	-2.62	Madagascar	Vonaesch_2018_new			0.00944724	0	0.00582915	0	0.0303518	-2.62	Madagascar	Vonaesch_2018_new
	0.0265774	0.00588355	-2.62	Madagascar	Vonaesch_2018_new			0	0	0.00593411	0	0.0268058	-2.62	Madagascar	Vonaesch_2018_new
	0.00266667	0.00307692	-1.97	Madagascar	Vonaesch_2018_new			0	0	0.00308833	0	0.00267655	-1.97	Madagascar	Vonaesch_2018_new
	0	0.00261307	-2.74	Madagascar	Vonaesch_2018_new			0	0	0.00244399	0	0	-2.74	Madagascar	Vonaesch_2018_new
	0.00102522	0.0102522	-3.04	Madagascar	Vonaesch_2018_new			0.00310688	0	0.00517813	0	0.00103563	-3.04	Madagascar	Vonaesch_2018_new
	0	0.0180099	-2.3	Madagascar	Vonaesch_2018_new			0.00160698	0	0.00252525	0	0	-2.3	Madagascar	Vonaesch_2018_new
	0	0.00148715	-1.97	Madagascar	Vonaesch_2018_new			0	0	0.00150215	0	0	-1.97	Madagascar	Vonaesch_2018_new
	0	0	-2.95	Madagascar	Vonaesch_2018_new			0	0	0	0	0	-2.95	Madagascar	Vonaesch_2018_new
	0	0.00730079	-3.52	Madagascar	Vonaesch_2018_new			0	0	0.00738864	0	0	-3.52	Madagascar	Vonaesch_2018_new
	0.00702388	0	-1.89	Madagascar	Vonaesch_2018_new			0	0	0	0	0.00712686	-1.89	Madagascar	Vonaesch_2018_new
	0.00101338	0.0154033	-2.81	Madagascar	Vonaesch_2018_new			0	0	0.0154096	0	0.00101379	-2.81	Madagascar	Vonaesch_2018_new
	0	0	-2.49	Madagascar	Vonaesch_2018_new			0	0	0	0	0	-2.49	Madagascar	Vonaesch_2018_new
	0.00402658	0.00100664	-3.05	Madagascar	Vonaesch_2018_new			0	0	0.00100725	0	0.00402901	-3.05	Madagascar	Vonaesch_2018_new
	0.00376189	0.000663864	-1.93	Madagascar	Vonaesch_2018_new			0.000665779	0	0	0	0.00377275	-1.93	Madagascar	Vonaesch_2018_new
	0.00710594	0	-2.04	Madagascar	Vonaesch_2018_new			0	0	0	0	0.00711207	-2.04	Madagascar	Vonaesch_2018_new
	0	0.00289915	-2.25	Madagascar	Vonaesch_2018_new			0	0	0	0	0	-2.25	Madagascar	Vonaesch_2018_new
	0.0106747	0.00543807	-2.52	Madagascar	Vonaesch_2018_new			0	0	0.00549898	0	0.0107943	-2.52	Madagascar	Vonaesch_2018_new
	0.076319	0	-3.01	Madagascar	Vonaesch_2018_new			0	0	0	0	0.0765038	-3.01	Madagascar	Vonaesch_2018_new
	0.0391233	0.00921753	-1.88	Madagascar	Vonaesch_2018_new			0	0	0.00864553	0	0.0393166	-1.88	Madagascar	Vonaesch_2018_new
	0	0.008	-2.08	Madagascar	Vonaesch_2018_new			0	0	0.00813008	0	0	-2.08	Madagascar	Vonaesch_2018_new
	0	0.000603743	-1.21	Madagascar	Vonaesch_2018_new			0	0	0.000606796	0	0	-1.21	Madagascar	Vonaesch_2018_new
	0	0	-2.45	Madagascar	Vonaesch_2018_new			0	0	0	0	0	-2.45	Madagascar	Vonaesch_2018_new
	0.0034	0.0296	-1.41	Madagascar	Vonaesch_2018_new			0.0239399	0	0	0	0.00344898	-1.41	Madagascar	Vonaesch_2018_new
	0.0027248	0.0025152	-1.13	Madagascar	Vonaesch_2018_new			0	0	0.00257069	0	0.00278492	-1.13	Madagascar	Vonaesch_2018_new
	0.0123431	0.0119317	-1.01	Madagascar	Vonaesch_2018_new			0.00979167	0	0.00229167	0	0.0125	-1.01	Madagascar	Vonaesch_2018_new
	0.01571	0.0126888	-2.41	Madagascar	Vonaesch_2018_new			0.00537079	0	0.00764305	0	0.0161124	-2.41	Madagascar	Vonaesch_2018_new
	0.00142653	0.00937436	-3.73	Madagascar	Vonaesch_2018_new			0.00989673	0	0	0	0.00150602	-3.73	Madagascar	Vonaesch_2018_new
	0.00515039	0	-3.55	Madagascar	Vonaesch_2018_new			0	0	0	0	0.00521921	-3.55	Madagascar	Vonaesch_2018_new
	0.0259036	0.00060241	-2.74	Madagascar	Vonaesch_2018_new			0.000603379	0	0	0	0.0259453	-2.74	Madagascar	Vonaesch_2018_new
	0	0	-1.29	Madagascar	Vonaesch_2018_new			0	0	0	0	0	-1.29	Madagascar	Vonaesch_2018_new
	0.00285132	0.00366599	-1.31	Madagascar	Vonaesch_2018_new			0	0	0.00373367	0	0.00290396	-1.31	Madagascar	Vonaesch_2018_new
	0.0393131	0	-1.89	Madagascar	Vonaesch_2018_new			0	0	0	0	0.0395586	-1.89	Madagascar	Vonaesch_2018_new
	0.0414177	0.00370905	-1.92	Madagascar	Vonaesch_2018_new			0	0	0.00373521	0	0.0417099	-1.92	Madagascar	Vonaesch_2018_new
	0.0354135	0.0421075	-1.47	Madagascar	Vonaesch_2018_new			0.00594845	0	0.0370126	0	0.0361313	-1.47	Madagascar	Vonaesch_2018_new
	0	0.0165221	-1.64	Madagascar	Vonaesch_2018_new			0	0	0.0167015	0	0	-1.64	Madagascar	Vonaesch_2018_new
	0.100086	0	-1.05	Madagascar	Vonaesch_2018_new			0	0	0	0	0.102233	-1.05	Madagascar	Vonaesch_2018_new
	0.00789474	0.0186235	-1.81	Madagascar	Vonaesch_2018_new			0.0176374	0	0.00123052	0	0.00799836	-1.81	Madagascar	Vonaesch_2018_new
	0.100393	0.00218245	-1.96	Madagascar	Vonaesch_2018_new			0	0	0.00219877	0	0.101143	-1.96	Madagascar	Vonaesch_2018_new
	0.00383916	0.00404122	-1.71	Madagascar	Vonaesch_2018_new			0	0	0.00407166	0	0.00386808	-1.71	Madagascar	Vonaesch_2018_new
	0.0364026	0	-2.33	Madagascar	Vonaesch_2018_new			0	0	0	0	0.0364026	-2.33	Madagascar	Vonaesch_2018_new
	0	0	-2.8	Madagascar	Vonaesch_2018_new			0	0	0	0	0	-2.8	Madagascar	Vonaesch_2018_new
	0.00171275	0	-2.72	Madagascar	Vonaesch_2018_new			0	0	0	0	0.00171359	-2.72	Madagascar	Vonaesch_2018_new
	0	0	-3.65	Madagascar	Vonaesch_2018_new			0	0	0	0	0	-3.65	Madagascar	Vonaesch_2018_new
	0.000402253	0.00100563	-2.25	Madagascar	Vonaesch_2018_new			0	0	0.00100563	0	0.000402253	-2.25	Madagascar	Vonaesch_2018_new
	0.0326449	0.0453031	-3.19	Madagascar	Vonaesch_2018_new			0.0390519	0.00699774	0	0	0.0331828	-3.19	Madagascar	Vonaesch_2018_new
	0	0.0142256	-1.39	Madagascar	Vonaesch_2018_new			0	0	0.00589191	0	0	-1.39	Madagascar	Vonaesch_2018_new
	0.0002	0.0004	-4.11	Malawi	Desai_2020			0.0620199	NA	NA	NA	0.199431	-4.18	India	Dihn_2016
	0.0018	0.0004	-1.32	Malawi	Desai_2020			0.00020008	NA	NA	NA	0.00420168	-1.62	India	Dihn_2016
	0.0042	0.011	-1.1	Malawi	Desai_2020			0.0942828	NA	NA	NA	0.0124373	-3.22	India	Dihn_2016
	0.0008	0.0052	-1.05	Malawi	Desai_2020			0.0194681	NA	NA	NA	0.0375651	-2.36	India	Dihn_2016
	0.0002	0.0024	-1.44	Malawi	Desai_2020			0.147347	NA	NA	NA	0.0154165	-0.32	India	Dihn_2016
	0.0004	0.003	-1.78	Malawi	Desai_2020			0.181229	NA	NA	NA	0.00759777	-0.92	India	Dihn_2016
	0.0008	0.0002	-3.6	Malawi	Desai_2020			0.43063	NA	NA	NA	0.227254	-0.86	India	Dihn_2016
	0.0002	0.0002	-1.66	Malawi	Desai_2020			0.103662	NA	NA	NA	0	-2.82	India	Dihn_2016
	0.0042	0.0038	-2.71	Malawi	Desai_2020			0.3026	NA	NA	NA	0.295	-1.58	India	Dihn_2016
	0.0004	0.0006	-1.92	Malawi	Desai_2020			0.106374	NA	NA	NA	0.253569	-2.36	India	Dihn_2016
	0.007	0.0006	1.08	Malawi	Desai_2020			0.768435	NA	NA	NA	0.0155239	-0.23	India	Dihn_2016
	0.001	0.0002	-4.32	Malawi	Desai_2020			0.0646516	NA	NA	NA	0.0117548	0.08	India	Dihn_2016
	0.001	0.0016	-0.79	Malawi	Desai_2020			0.295797	NA	NA	NA	0.542731	-3.57	India	Dihn_2016
	0.0008	0.0118	-1.67	Malawi	Desai_2020			0.0172276	NA	NA	NA	0.00500801	-1.83	India	Dihn_2016
	0.0004	0.0012	-3.02	Malawi	Desai_2020			0.335426	NA	NA	NA	0.0554993	-3.36	India	Dihn_2016
	0.0006	0.0002	-3.28	Malawi	Desai_2020			0	NA	NA	NA	0.000483209	-0.78	India	Dihn_2016
	0.0008	0.0022	-1.25	Malawi	Desai_2020			0.0172875	NA	NA	NA	0.00761474	-1.08	India	Dihn_2016
	0.0014	0.0004	0.8	Malawi	Desai_2020			0.0601232	NA	NA	NA	0.00658594	-0.97	India	Dihn_2016
	0.0034	0.0004	-0.43	Malawi	Desai_2020			0.00724055	NA	NA	NA	0.00442478	-2.32	India	Dihn_2016
	0.0002	0.008	-1.33	Malawi	Desai_2020			0.00640512	NA	NA	NA	0.00220176	-1.75	India	Dihn_2016
	0.0008	0.003	-2.65	Malawi	Desai_2020			0.226205	NA	NA	NA	0.0968758	-1.52	Peru	Rouhani_2019
	0.0042	0.01	-0.73	Malawi	Desai_2020			0	NA	NA	NA	0.0358596	-1.38	Peru	Rouhani_2019
	0.001	0.0008	-1.49	Malawi	Desai_2020			0	NA	NA	NA	0.00561523	-3.08	Peru	Rouhani_2019
	0.0012	0.0016	-2.84	Malawi	Desai_2020			0.0367903	NA	NA	NA	0.0617034	-3.41	Peru	Rouhani_2019
	0.002	0.1036	-1.14	Malawi	Desai_2020			0.000500877	NA	NA	NA	0.000500877	-2.48	Peru	Rouhani_2019
	0.0182	0.0054	-1.89	Malawi	Desai_2020			0.00326112	NA	NA	NA	0.000465875	-3.32	Peru	Rouhani_2019
	0.0032	0.006	-1.95	Malawi	Desai_2020			0.00173182	NA	NA	NA	0	-3.46	Peru	Rouhani_2019
	0.0004	0.0004	-1.68	Malawi	Desai_2020			0.0846297	NA	NA	NA	0.173615	-0.6	Peru	Rouhani_2019
	0.0016	0.0018	-2.24	Malawi	Desai_2020			0.000256213	NA	NA	NA	0.0151166	-2.73	Peru	Rouhani_2019
	0.0018	0.0028	-1.94	Malawi	Desai_2020			0.0652233	NA	NA	NA	0.0317895	-2.48	Peru	Rouhani_2019
	0.0002	0.0008	-2.6	Malawi	Desai_2020			0.000508647	NA	NA	NA	0.0302645	-3	Peru	Rouhani_2019
	0.0006	0.0004	-1.52	Malawi	Desai_2020			0.00348779	NA	NA	NA	0.0328849	-1.64	Peru	Rouhani_2019
	0.0006	0.0006	-1.86	Malawi	Desai_2020			0.0223609	NA	NA	NA	0.00624025	-1.66	Peru	Rouhani_2019
	0.0034	0.0078	-2.58	Malawi	Desai_2020			0.0626663	NA	NA	NA	0.00314541	-2.48	Peru	Rouhani_2019
	0.0002	0.0028	-4.19	Malawi	Desai_2020			0.0106895	NA	NA	NA	0.00187066	-1.81	Peru	Rouhani_2019
	0.01	0.0016	-3.48	Malawi	Desai_2020			0.000981836	NA	NA	NA	0.00171821	-1.28	Peru	Rouhani_2019
	0.001	0.0002	-1.54	Malawi	Desai_2020			0.276985	NA	NA	NA	0.221826	-2.47	Peru	Rouhani_2019
	0.005	0.0074	-2.1	Malawi	Desai_2020			0.00193465	NA	NA	NA	0	-1.47	Peru	Rouhani_2019
	0.0016	0.002	-0.42	Malawi	Desai_2020			0.0413826	NA	NA	NA	0	-3	Peru	Rouhani_2019
	0.0004	0.0006	-3.42	Malawi	Desai_2020			0.00761155	NA	NA	NA	0.0606299	-0.69	Peru	Rouhani_2019
	0.0002	0.0036	-0.7	Malawi	Desai_2020			0	NA	NA	NA	0.0115163	-1.17	Peru	Rouhani_2019
	0.1402	0.3406	-4.18	India	Dihn_2016			0.0813397	NA	NA	NA	0.074022	-2.27	Peru	Rouhani_2019
	0.0042	0.0002	-1.62	India	Dihn_2016			0.00900032	NA	NA	NA	0.291546	-1.34	Peru	Rouhani_2019
	0.0124124	0.0956957	-3.22	India	Dihn_2016			0.0104607	NA	NA	NA	0.00445137	-2.07	Peru	Rouhani_2019
	0.027411	0.278711	-2.36	India	Dihn_2016			0.0211346	NA	NA	NA	0.00355951	-3.43	Peru	Rouhani_2019
	0.0104775	0.420512	-0.32	India	Dihn_2016			0.00147856	NA	NA	NA	0.0140463	-1.83	Peru	Rouhani_2019
	0.00680136	0.267053	-0.92	India	Dihn_2016			0.0100067	NA	NA	NA	0.00444741	-2.28	Peru	Rouhani_2019
	0.2208	0.4468	-0.86	India	Dihn_2016			0.0152284	NA	NA	NA	0.0149464	-1.83	Peru	Rouhani_2019
	0	0.103662	-2.82	India	Dihn_2016			0.135621	NA	NA	NA	0.0200322	-2.9	Peru	Rouhani_2019
	0.295	0.3026	-1.58	India	Dihn_2016			0.00509383	NA	NA	NA	0.0780161	-0.77	Peru	Rouhani_2019
	0.2522	0.1058	-2.36	India	Dihn_2016			0.0534541	NA	NA	NA	0.0208381	-1.02	Peru	Rouhani_2019
	0.0144	0.7852	-0.23	India	Dihn_2016			0.0123069	NA	NA	NA	0.00844595	-2.36	Peru	Rouhani_2019
	0.0112	0.1084	0.08	India	Dihn_2016			0.000621891	NA	NA	NA	0.359764	-1.76	Peru	Rouhani_2019
	0.5398	0.2996	-3.57	India	Dihn_2016			0.00262536	NA	NA	NA	0	-4.8	Peru	Rouhani_2019
	0.005	0.0188	-1.83	India	Dihn_2016			0.0526177	NA	NA	NA	0.029729	-0.87	Peru	Rouhani_2019
	0.0548	0.3398	-3.36	India	Dihn_2016			0.00223928	NA	NA	NA	0.0735765	-1.79	Peru	Rouhani_2019
	0.0004	0.1722	-0.78	India	Dihn_2016			0.0442842	NA	NA	NA	0	0.05	Peru	Rouhani_2019
	0.00740148	0.0178036	-1.08	India	Dihn_2016			0.0827656	NA	NA	NA	0.0575322	-2.15	Peru	Rouhani_2019
	0.0062	0.1134	-0.97	India	Dihn_2016			0.0156095	NA	NA	NA	0	-2.43	Peru	Rouhani_2019
	0.0044	0.012	-2.32	India	Dihn_2016			0.068708	NA	NA	NA	0.0336072	-2.18	Peru	Rouhani_2019
	0.0022	0.0072	-1.75	India	Dihn_2016			0.0102644	NA	NA	NA	0.324417	-0.62	Peru	Rouhani_2019
	0.0945626	0.244681	-1.52	Peru	Rouhani_2019			0.00136986	NA	NA	NA	0.00438356	-3.64	Peru	Rouhani_2019
	0.0346097	0	-1.38	Peru	Rouhani_2019			0.269039	NA	NA	NA	0	-0.98	Peru	Rouhani_2019
	0.00554752	0	-3.08	Peru	Rouhani_2019			0.029132	NA	NA	NA	0.242271	-1.28	Peru	Rouhani_2019
	0.0595471	0.0360637	-3.41	Peru	Rouhani_2019			0.0802285	NA	NA	NA	0.00894188	-1.91	Peru	Rouhani_2019
	0.000455373	0.000455373	-2.48	Peru	Rouhani_2019			0.102649	NA	NA	NA	0.000946074	-1.92	Peru	Rouhani_2019
	0.000465766	0.00326036	-3.32	Peru	Rouhani_2019			0.0183691	NA	NA	NA	0	-3.02	Peru	Rouhani_2019
	0	0.00172968	-3.46	Peru	Rouhani_2019			0.312031	NA	NA	NA	0.00136457	-2.75	Peru	Rouhani_2019
	0.167266	0.0830336	-0.6	Peru	Rouhani_2019			0.000534045	NA	NA	NA	0.0387183	-1.39	Peru	Rouhani_2019
	0.0135135	0.000229043	-2.73	Peru	Rouhani_2019			0	NA	NA	NA	0	-2.49	Peru	Rouhani_2019
	0.0316076	0.0648501	-2.48	Peru	Rouhani_2019			0.141838	NA	NA	NA	0.0421499	-2.47	Peru	Rouhani_2019
	0.0302261	0.000508001	-3	Peru	Rouhani_2019			0.0357858	NA	NA	NA	0.000500501	-1.18	Peru	Rouhani_2019
	0.031969	0.00411722	-1.64	Peru	Rouhani_2019			0	NA	NA	NA	0.0213149	-2.19	Peru	Rouhani_2019
	0.00590697	0.0211666	-1.66	Peru	Rouhani_2019			0.00127065	NA	NA	NA	0.0025413	-2.16	Peru	Rouhani_2019
	0.00314161	0.0625906	-2.48	Peru	Rouhani_2019			0.144157	NA	NA	NA	0	-2.18	Peru	Rouhani_2019
	0.00182959	0.0104548	-1.81	Peru	Rouhani_2019			0.0889728	NA	NA	NA	0.131302	-1.48	Peru	Rouhani_2019
	0.00168715	0.0168715	-1.28	Peru	Rouhani_2019			0.021164	NA	NA	NA	0.0332577	-1.87	Peru	Rouhani_2019
	0.221615	0.276722	-2.47	Peru	Rouhani_2019			0.00197922	NA	NA	NA	0.000247402	-1.42	Peru	Rouhani_2019
	0	0.00193465	-1.47	Peru	Rouhani_2019			0.0210302	NA	NA	NA	0.00118147	-1.44	Peru	Rouhani_2019
	0	0.0433774	-3	Peru	Rouhani_2019			0.0214758	NA	NA	NA	0.00137665	-1.03	Peru	Rouhani_2019
	0.0605505	0.00760157	-0.69	Peru	Rouhani_2019			0.059396	NA	NA	NA	0.211409	-0.73	Peru	Rouhani_2019
	0.0111023	0	-1.17	Peru	Rouhani_2019			0	NA	NA	NA	0.00455466	-1.52	Peru	Rouhani_2019
	0.0738972	0.0812026	-2.27	Peru	Rouhani_2019			0.0109916	NA	NA	NA	0.0117085	-1.98	Peru	Rouhani_2019
	0.289499	0.0127673	-1.34	Peru	Rouhani_2019			0.0205128	NA	NA	NA	0	-2.53	Peru	Rouhani_2019
	0.00432807	0.0374378	-2.07	Peru	Rouhani_2019			0.00596783	NA	NA	NA	0.0184224	-1.55	Peru	Rouhani_2019
	0.00344828	0.0206897	-3.43	Peru	Rouhani_2019			0.124825	NA	NA	NA	0.00116442	-0.34	Peru	Rouhani_2019
	0.0139877	0.00147239	-1.83	Peru	Rouhani_2019			0.00404531	NA	NA	NA	0.0126753	0.95	Peru	Rouhani_2019
	0.0043985	0.00989664	-2.28	Peru	Rouhani_2019			0.00102459	NA	NA	NA	0.131916	-1.07	Peru	Rouhani_2019
	0.0141825	0.036928	-1.83	Peru	Rouhani_2019			0.000718219	NA	NA	NA	0.00311228	-1.81	Peru	Rouhani_2019
	0.0200138	0.135496	-2.9	Peru	Rouhani_2019			0.058606	NA	NA	NA	0.116643	-1	Peru	Rouhani_2019
	0.0775586	0.00506397	-0.77	Peru	Rouhani_2019			0.00918318	NA	NA	NA	0.00604157	-1.59	Peru	Rouhani_2019
	0.0208333	0.053442	-1.02	Peru	Rouhani_2019			0.180405	NA	NA	NA	0.000293341	-0.95	Peru	Rouhani_2019
	0.00838926	0.0127037	-2.36	Peru	Rouhani_2019			0.0394986	NA	NA	NA	0.0203406	-1.83	Peru	Rouhani_2019
	0.35754	0.000618047	-1.76	Peru	Rouhani_2019			0.000504923	NA	NA	NA	0.00277708	-2.57	Peru	Rouhani_2019
	0	0.00419397	-4.8	Peru	Rouhani_2019			0.00505659	NA	NA	NA	0.00024079	-2.67	Peru	Rouhani_2019
	0.0294654	0.0604954	-0.87	Peru	Rouhani_2019			0.000798085	NA	NA	NA	0	-1.01	Peru	Rouhani_2019
	0.0677467	0.00206186	-1.79	Peru	Rouhani_2019			0.0139626	NA	NA	NA	0.0148003	-1.08	Peru	Rouhani_2019
	0	0.0442842	0.05	Peru	Rouhani_2019			0.0410994	NA	NA	NA	0.00873362	-3.53	Peru	Rouhani_2019
	0.0565196	0.0877541	-2.15	Peru	Rouhani_2019			0.0379071	NA	NA	NA	0.00774159	-1.92	Peru	Rouhani_2019
	0	0.0156095	-2.43	Peru	Rouhani_2019			0.033464	NA	NA	NA	0.00120591	-2.65	Peru	Rouhani_2019
	0.0330154	0.0733676	-2.18	Peru	Rouhani_2019			0.00578908	NA	NA	NA	0.00201359	-1.67	Peru	Rouhani_2019
	0.32311	0.0105328	-0.62	Peru	Rouhani_2019			0.00245158	NA	NA	NA	0.000980633	-1.54	Peru	Rouhani_2019
	0.00435493	0.00272183	-3.64	Peru	Rouhani_2019			0.02692	NA	NA	NA	0.0226973	-1.22	Peru	Rouhani_2019
	0	0.269039	-0.98	Peru	Rouhani_2019			0.00520598	NA	NA	NA	0	-0.65	Peru	Rouhani_2019
	0.239424	0.0390717	-1.28	Peru	Rouhani_2019			0.0376248	NA	NA	NA	0.0273867	-1.84	Peru	Rouhani_2019
	0.00860215	0.0771804	-1.91	Peru	Rouhani_2019			0.0138462	NA	NA	NA	0.00615385	-1.2	Peru	Rouhani_2019
	0.00094518	0.102788	-1.92	Peru	Rouhani_2019			0.00117151	NA	NA	NA	0	-2.27	Peru	Rouhani_2019
	0	0.0148964	-3.02	Peru	Rouhani_2019			0.0936908	NA	NA	NA	0.0140807	-1.36	Peru	Rouhani_2019
	0.00134529	0.315695	-2.75	Peru	Rouhani_2019			0.00841441	NA	NA	NA	0.0015777	-1.7	Peru	Rouhani_2019
	0.0375648	0.000777202	-1.39	Peru	Rouhani_2019			0.00867508	NA	NA	NA	0	-3.21	Peru	Rouhani_2019
	0	0	-2.49	Peru	Rouhani_2019			0.000279174	NA	NA	NA	0.0293132	-0.6	Peru	Rouhani_2019
	0.041411	0.148773	-2.47	Peru	Rouhani_2019			0.0944982	NA	NA	NA	0.0710647	-2.03	Peru	Rouhani_2019
	0.000496771	0.0429707	-1.18	Peru	Rouhani_2019			0.0320122	NA	NA	NA	0.00381098	-1.6	Peru	Rouhani_2019
	0.0199719	0.0289733	-2.19	Peru	Rouhani_2019			0.000468274	NA	NA	NA	0	-2.39	Peru	Rouhani_2019
	0.00253293	0.00379939	-2.16	Peru	Rouhani_2019			0.00234192	NA	NA	NA	0.0429352	-1.66	Peru	Rouhani_2019
	0	0.144051	-2.18	Peru	Rouhani_2019			0.0245253	NA	NA	NA	0.0250527	-0.72	Peru	Rouhani_2019
	0.122825	0.133417	-1.48	Peru	Rouhani_2019			0.00579929	NA	NA	NA	0.0173979	-2.54	Peru	Rouhani_2019
	0.0291584	0.130771	-1.87	Peru	Rouhani_2019			0.000891266	NA	NA	NA	0.02347	-3.67	Peru	Rouhani_2019
	0.000247402	0.00197922	-1.42	Peru	Rouhani_2019			0	NA	NA	NA	0.000501379	-2.23	Peru	Rouhani_2019
	0.00117151	0.0283505	-1.44	Peru	Rouhani_2019			0.0249743	NA	NA	NA	0.0157055	-2.04	Peru	Rouhani_2019
	0.00127065	0.0828463	-1.03	Peru	Rouhani_2019			0.337985	NA	NA	NA	0.0463576	-1.83	Peru	Rouhani_2019
	0.20979	0.0629371	-0.73	Peru	Rouhani_2019			0.000281532	NA	NA	NA	0	0.27	Peru	Rouhani_2019
	0.0045512	0	-1.52	Peru	Rouhani_2019			0.0271505	NA	NA	NA	0.0233871	-1.9	Peru	Rouhani_2019
	0.0116945	0.0109785	-1.98	Peru	Rouhani_2019			0.0206612	NA	NA	NA	0.0143413	-2.03	Peru	Rouhani_2019
	0	0.0311355	-2.53	Peru	Rouhani_2019			0	NA	NA	NA	0	-1.76	Peru	Rouhani_2019
	0.0182472	0.0115652	-1.55	Peru	Rouhani_2019			0	NA	NA	NA	0	-1.08	Peru	Rouhani_2019
	0.0011636	0.124738	-0.34	Peru	Rouhani_2019			0.000237135	NA	NA	NA	0	-0.79	Peru	Rouhani_2019
	0.0124207	0.00396406	0.95	Peru	Rouhani_2019			0.0225236	NA	NA	NA	0.00290627	-1.47	Peru	Rouhani_2019
	0.130051	0.0010101	-1.07	Peru	Rouhani_2019			0.00974771	NA	NA	NA	0.0923165	-0.34	Peru	Rouhani_2019
	0.00310633	0.00119474	-1.81	Peru	Rouhani_2019			0.0158829	NA	NA	NA	0.000311429	-2.42	Peru	Rouhani_2019
	0.114975	0.0577678	-1	Peru	Rouhani_2019			0.0257913	NA	NA	NA	0.010551	-2.85	Peru	Rouhani_2019
	0.00591296	0.0089877	-1.59	Peru	Rouhani_2019			0.0727603	NA	NA	NA	0.000454752	-2.51	Peru	Rouhani_2019
	0.000210217	0.412445	-0.95	Peru	Rouhani_2019			0	NA	NA	NA	0.00689316	-0.39	Peru	Rouhani_2019
	0.020056	0.0394123	-1.83	Peru	Rouhani_2019			0.00280426	NA	NA	NA	0.0193494	-2.55	Peru	Rouhani_2019
	0.00272547	0.0190783	-2.57	Peru	Rouhani_2019			0.120214	NA	NA	NA	0.076573	-2.37	Peru	Rouhani_2019
	0.000228728	0.0532937	-2.67	Peru	Rouhani_2019			0.0109226	NA	NA	NA	0	-1.43	Peru	Rouhani_2019
	0	0.000798085	-1.01	Peru	Rouhani_2019			0.000981595	NA	NA	NA	0	-3.86	Peru	Rouhani_2019
	0.0148003	0.0139626	-1.08	Peru	Rouhani_2019			0.000506971	NA	NA	NA	0.0106464	-1.66	Peru	Rouhani_2019
	0.00871571	0.0410151	-3.53	Peru	Rouhani_2019			0.0492014	NA	NA	NA	0.125193	-2.2	Peru	Rouhani_2019
	0.0070922	0.0408413	-1.92	Peru	Rouhani_2019			0.000840336	NA	NA	NA	0.00644258	-3.03	Peru	Rouhani_2019
	0.00120373	0.0334036	-2.65	Peru	Rouhani_2019			0.00578536	NA	NA	NA	0.0997975	-1.81	Peru	Rouhani_2019
	0.001946	0.024325	-1.67	Peru	Rouhani_2019			0.0748161	NA	NA	NA	0.0157241	-1.24	Peru	Rouhani_2019
	0.000980152	0.00245038	-1.54	Peru	Rouhani_2019			0.0298156	NA	NA	NA	0.00470773	-0.03	Peru	Rouhani_2019
	0.0222567	0.0263975	-1.22	Peru	Rouhani_2019			0.022108	NA	NA	NA	0.00694087	-1.43	Peru	Rouhani_2019
	0	0.00513737	-0.65	Peru	Rouhani_2019			0.0122244	NA	NA	NA	0.0107862	0.7	Peru	Rouhani_2019
	0.0257397	0.035362	-1.84	Peru	Rouhani_2019			0.0179454	NA	NA	NA	0.0184655	0.47	Peru	Rouhani_2019
	0.00580552	0.0220126	-1.2	Peru	Rouhani_2019			0.285652	NA	NA	NA	0.00988794	-3.73	Peru	Rouhani_2019
	0	0.00114233	-2.27	Peru	Rouhani_2019			0.0107941	NA	NA	NA	0.00565407	-2.01	Peru	Rouhani_2019
	0.0140807	0.0936908	-1.36	Peru	Rouhani_2019			0.000224215	NA	NA	NA	0.0224215	-1.61	Peru	Rouhani_2019
	0.00154202	0.0226163	-1.7	Peru	Rouhani_2019			0.0211534	NA	NA	NA	0.00151095	-2.64	Peru	Rouhani_2019
	0	0.0141176	-3.21	Peru	Rouhani_2019			0.0310592	NA	NA	NA	0.0114149	-1.54	Peru	Rouhani_2019
	0.0287278	0.000273598	-0.6	Peru	Rouhani_2019			0.199492	NA	NA	NA	0.0126991	-2.01	Peru	Rouhani_2019
	0.0681652	0.0906426	-2.03	Peru	Rouhani_2019			0.0946372	NA	NA	NA	0.00473186	-1.51	Peru	Rouhani_2019
	0.0036452	0.0306197	-1.6	Peru	Rouhani_2019			0.00216392	NA	NA	NA	0.0449013	-0.99	Peru	Rouhani_2019
	0	0.000465766	-2.39	Peru	Rouhani_2019			0.000250815	NA	NA	NA	0.000250815	-1.37	Peru	Rouhani_2019
	0.0426136	0.00232438	-1.66	Peru	Rouhani_2019			0.00123762	NA	NA	NA	0.000247525	-2.39	Peru	Rouhani_2019
	0.0230191	0.0225345	-0.72	Peru	Rouhani_2019			0.0537289	NA	NA	NA	0.0879444	-3.43	Peru	Rouhani_2019
	0.0173019	0.0057673	-2.54	Peru	Rouhani_2019			0.00512249	NA	NA	NA	0.0013363	-1.83	Peru	Rouhani_2019
	0.022405	0.00680658	-3.67	Peru	Rouhani_2019			0	NA	NA	NA	0.00573203	-2.38	Peru	Rouhani_2019
	0.000488998	0.0246944	-2.23	Peru	Rouhani_2019			0.0689875	NA	NA	NA	0.0360858	-0.65	Peru	Rouhani_2019
	0.0148672	0.0404582	-2.04	Peru	Rouhani_2019			0.00168027	NA	NA	NA	0	-1.43	Peru	Rouhani_2019
	0.0441541	0.321919	-1.83	Peru	Rouhani_2019			0.0496343	NA	NA	NA	0.000783699	-1.68	Peru	Rouhani_2019
	0	0.000281532	0.27	Peru	Rouhani_2019			0.00326371	NA	NA	NA	0.00130548	-2.23	Peru	Rouhani_2019
	0.0231199	0.0268403	-1.9	Peru	Rouhani_2019			0.201027	NA	NA	NA	0.00156355	-2.22	Peru	Rouhani_2019
	0.0143239	0.0206361	-2.03	Peru	Rouhani_2019			0.00104411	NA	NA	NA	0.000261028	-1.6	Peru	Rouhani_2019
	0	0.0828111	-1.76	Peru	Rouhani_2019			0.00817898	NA	NA	NA	0.00890065	-0.98	Peru	Rouhani_2019
	0	0	-1.08	Peru	Rouhani_2019			0.00282995	NA	NA	NA	0.00102907	-2.76	Peru	Rouhani_2019
	0	0.000690767	-0.79	Peru	Rouhani_2019			0.0189155	NA	NA	NA	0.00075662	-2.1	Peru	Rouhani_2019
	0.00290557	0.0225182	-1.47	Peru	Rouhani_2019			0.00459832	NA	NA	NA	0.0170408	-1.17	Peru	Rouhani_2019
	0.0829256	0.00875612	-0.34	Peru	Rouhani_2019			0.0655973	NA	NA	NA	0.00742159	-2.32	Peru	Rouhani_2019
	0.000308642	0.0246914	-2.42	Peru	Rouhani_2019			0.00334076	NA	NA	NA	0.286748	-1.69	Peru	Rouhani_2019
	0.0105362	0.0257551	-2.85	Peru	Rouhani_2019			0.100266	NA	NA	NA	0.00159574	-1.2	Peru	Rouhani_2019
	0.000451264	0.0722022	-2.51	Peru	Rouhani_2019			0	NA	NA	NA	0.00166034	-1.83	Peru	Rouhani_2019
	0.00688299	0	-0.39	Peru	Rouhani_2019			0	NA	NA	NA	0.0730932	-1.76	Peru	Rouhani_2019
	0.0187908	0.00844227	-2.55	Peru	Rouhani_2019			0.00178333	NA	NA	NA	0.00356665	-0.44	Peru	Rouhani_2019
	0.0760841	0.119447	-2.37	Peru	Rouhani_2019			0.0422905	NA	NA	NA	0.110323	-1.26	Peru	Rouhani_2019
	0	0.012978	-1.43	Peru	Rouhani_2019			0.00904678	NA	NA	NA	0.000661959	-1.74	Peru	Rouhani_2019
	0	0.000981114	-3.86	Peru	Rouhani_2019			0.0268354	NA	NA	NA	0.241772	-0.87	Peru	Rouhani_2019
	0.0106356	0.000506457	-1.66	Peru	Rouhani_2019			0.0263085	NA	NA	NA	0.0182775	-0.57	Peru	Rouhani_2019
	0.124968	0.0491129	-2.2	Peru	Rouhani_2019			0.0980489	NA	NA	NA	0.00913806	-1.79	Peru	Rouhani_2019
	0.00623137	0.000812788	-3.03	Peru	Rouhani_2019			0.0288151	NA	NA	NA	0.009409	-2.22	Peru	Rouhani_2019
	0.0955414	0.00553863	-1.81	Peru	Rouhani_2019			0.0210186	NA	NA	NA	0.188359	-1.77	Peru	Rouhani_2019
	0.0157161	0.0752852	-1.24	Peru	Rouhani_2019			0.0940219	NA	NA	NA	0.0123491	-2.15	Peru	Rouhani_2019
	0.00334728	0.310181	-0.03	Peru	Rouhani_2019			0.0973188	NA	NA	NA	0.0620655	-3.05	Peru	Rouhani_2019
	0.00681474	0.0217062	-1.43	Peru	Rouhani_2019			0.00608144	NA	NA	NA	0.000793231	-1.9	Peru	Rouhani_2019
	0.0106132	0.0160377	0.7	Peru	Rouhani_2019			0.0170503	NA	NA	NA	0.119068	-1.44	Peru	Rouhani_2019
	0.0181446	0.0176335	0.47	Peru	Rouhani_2019			0.034915	NA	NA	NA	0	-3.17	Peru	Rouhani_2019
	0.00966702	0.289796	-3.73	Peru	Rouhani_2019			0.0239411	NA	NA	NA	0.00894501	-1.57	Peru	Rouhani_2019
	0.005345	0.0102041	-2.01	Peru	Rouhani_2019			0.0331111	NA	NA	NA	0.0142562	-2.17	Peru	Rouhani_2019
	0.0223814	0.000447628	-1.61	Peru	Rouhani_2019			0.386959	NA	NA	NA	0.00179252	-1.22	Peru	Rouhani_2019
	0.00151019	0.0213944	-2.64	Peru	Rouhani_2019			0.00049975	NA	NA	NA	0.0174913	-2.17	Peru	Rouhani_2019
	0.0108367	0.0325101	-1.54	Peru	Rouhani_2019			0.0862278	NA	NA	NA	0.000242895	-3.73	Peru	Rouhani_2019
	0.0126933	0.1994	-2.01	Peru	Rouhani_2019			0.00874636	NA	NA	NA	0.0174927	-1.54	Peru	Rouhani_2019
	0.00471822	0.0948886	-1.51	Peru	Rouhani_2019			0.0111479	NA	NA	NA	0.608617	-2.19	Peru	Rouhani_2019
	0.0448891	0.00243375	-0.99	Peru	Rouhani_2019			0.1072	NA	NA	NA	0.00594286	-2.99	Peru	Rouhani_2019
	0.000250752	0.000250752	-1.37	Peru	Rouhani_2019			0.0118402	NA	NA	NA	0.0379872	-2.44	Peru	Rouhani_2019
	0.000246488	0.00123244	-2.39	Peru	Rouhani_2019			0.00947618	NA	NA	NA	0.0813372	-2.54	Peru	Rouhani_2019
	0.0875	0.0534574	-3.43	Peru	Rouhani_2019			0.256743	NA	NA	NA	0.0342158	-1.4	Peru	Rouhani_2019
	0.00133185	0.00665927	-1.83	Peru	Rouhani_2019			0.0025743	NA	NA	NA	0.00234028	-2.71	Peru	Rouhani_2019
	0.00539568	0.000899281	-2.38	Peru	Rouhani_2019			0.0126514	NA	NA	NA	0.139435	-1.71	Peru	Rouhani_2019
	0.0355351	0.083194	-0.65	Peru	Rouhani_2019			0.091641	NA	NA	NA	0.00426237	-2.3	Peru	Rouhani_2019
	0	0.00690805	-1.43	Peru	Rouhani_2019			0.0802332	NA	NA	NA	0.269295	-0.39	Peru	Rouhani_2019
	0.000744417	0.08933	-1.68	Peru	Rouhani_2019			0.118406	NA	NA	NA	0.0358335	-2.61	Peru	Rouhani_2019
	0.00122662	0.00613309	-2.23	Peru	Rouhani_2019			0.0110542	NA	NA	NA	0.0159073	-1.4	Peru	Rouhani_2019
	0.00156111	0.200714	-2.22	Peru	Rouhani_2019			0.0190366	NA	NA	NA	0.349582	-2.87	Peru	Rouhani_2019
	0.000254777	0.00229299	-1.6	Peru	Rouhani_2019			0	NA	NA	NA	0.00664636	-1.03	Peru	Rouhani_2019
	0.00882002	0.00810489	-0.98	Peru	Rouhani_2019			0.000733496	NA	NA	NA	0.0151589	0.02	Peru	Rouhani_2019
	0.00102015	0.00280541	-2.76	Peru	Rouhani_2019			0.047793	NA	NA	NA	0.199391	-2.26	Peru	Rouhani_2019
	0.00075662	0.0189155	-2.1	Peru	Rouhani_2019			0.0220607	NA	NA	NA	0.0376034	-1.38	Peru	Rouhani_2019
	0.0168269	0.0117521	-1.17	Peru	Rouhani_2019			0.00146484	NA	NA	NA	0.0263672	-1.72	Peru	Rouhani_2019
	0.0071511	0.0648212	-2.32	Peru	Rouhani_2019			0.010711	NA	NA	NA	0.00934366	-2.37	Peru	Rouhani_2019
	0.28635	0.00333611	-1.69	Peru	Rouhani_2019			0.00110345	NA	NA	NA	0.016	-2.4	Peru	Rouhani_2019
	0.00158103	0.0993412	-1.2	Peru	Rouhani_2019			0.00141044	NA	NA	NA	0.124401	-0.87	Peru	Rouhani_2019
	0.00165877	0.000236967	-1.83	Peru	Rouhani_2019			0.000986193	NA	NA	NA	0.0150394	-1.85	Peru	Rouhani_2019
	0.0703006	0	-1.76	Peru	Rouhani_2019			0.00642899	NA	NA	NA	0.0409117	-2.3	Peru	Rouhani_2019
	0.00353201	0.00286976	-0.44	Peru	Rouhani_2019			0.105026	NA	NA	NA	0.0272487	-3.43	Peru	Rouhani_2019
	0.109063	0.0418073	-1.26	Peru	Rouhani_2019			0	NA	NA	NA	0.0642785	-1.5	Peru	Rouhani_2019
	0.000660066	0.00924092	-1.74	Peru	Rouhani_2019			0.00501952	NA	NA	NA	0.0764083	-1.91	Peru	Rouhani_2019
	0.241589	0.027574	-0.87	Peru	Rouhani_2019			0.00965825	NA	NA	NA	0.0151065	-1.44	Peru	Rouhani_2019
	0.0178523	0.0256965	-0.57	Peru	Rouhani_2019			0.0255248	NA	NA	NA	0.00644084	-1.06	Peru	Rouhani_2019
	0.00913806	0.0980489	-1.79	Peru	Rouhani_2019			0.000413309	NA	NA	NA	0.000206654	-4.11	Malawi	Desai_2020
	0.00930233	0.0383721	-2.22	Peru	Rouhani_2019			0.000431499	NA	NA	NA	0.00194175	-1.32	Malawi	Desai_2020
	0.181135	0.0463851	-1.77	Peru	Rouhani_2019			0.0112867	NA	NA	NA	0.00430946	-1.1	Malawi	Desai_2020
	0.012078	0.113917	-2.15	Peru	Rouhani_2019			0.00145018	NA	NA	NA	0.000828672	-1.05	Malawi	Desai_2020
	0.0619886	0.097694	-3.05	Peru	Rouhani_2019			0.0027248	NA	NA	NA	0.000419199	-1.78	Malawi	Desai_2020
	0.000743494	0.00570012	-1.9	Peru	Rouhani_2019			0.000204666	NA	NA	NA	0.000818666	-3.6	Malawi	Desai_2020
	0.114826	0.0164429	-1.44	Peru	Rouhani_2019			0.000208638	NA	NA	NA	0.000208638	-1.66	Malawi	Desai_2020
	0	0.034915	-3.17	Peru	Rouhani_2019			0.00400928	NA	NA	NA	0.00443131	-2.71	Malawi	Desai_2020
	0.00894501	0.0239411	-1.57	Peru	Rouhani_2019			0.000625913	NA	NA	NA	0.000417275	-1.92	Malawi	Desai_2020
	0.0141909	0.0329595	-2.17	Peru	Rouhani_2019			0.000657895	NA	NA	NA	0.00767544	1.08	Malawi	Desai_2020
	0.00177896	0.387592	-1.22	Peru	Rouhani_2019			0.000201694	NA	NA	NA	0.00100847	-4.32	Malawi	Desai_2020
	0.0174259	0.000497884	-2.17	Peru	Rouhani_2019			0.0136479	NA	NA	NA	0.000925283	-1.67	Malawi	Desai_2020
	0.000242895	0.0862278	-3.73	Peru	Rouhani_2019			0.00129618	NA	NA	NA	0.000432059	-3.02	Malawi	Desai_2020
	0.0174545	0.00872727	-1.54	Peru	Rouhani_2019			0.000209205	NA	NA	NA	0.00083682	-1.25	Malawi	Desai_2020
	0.589093	0.040245	-2.19	Peru	Rouhani_2019			0.00833854	NA	NA	NA	0.000208464	-1.33	Malawi	Desai_2020
	0.00594014	0.107151	-2.99	Peru	Rouhani_2019			0.000407332	NA	NA	NA	0.00183299	-3.21	Malawi	Desai_2020
	0.0378657	0.0118023	-2.44	Peru	Rouhani_2019			0.0102881	NA	NA	NA	0.00432099	-0.73	Malawi	Desai_2020
	0.0784862	0.00914402	-2.54	Peru	Rouhani_2019			0.000836645	NA	NA	NA	0.00104581	-1.49	Malawi	Desai_2020
	0.0337189	0.253015	-1.4	Peru	Rouhani_2019			0.00123558	NA	NA	NA	0.00123558	-2.84	Malawi	Desai_2020
	0.00230468	0.00253515	-2.71	Peru	Rouhani_2019			0.00180288	NA	NA	NA	0.00200321	-1.14	Malawi	Desai_2020
	0.134371	0.012192	-1.71	Peru	Rouhani_2019			0.00545785	NA	NA	NA	0.018395	-1.89	Malawi	Desai_2020
	0.00422833	0.0909091	-2.3	Peru	Rouhani_2019			0.00462379	NA	NA	NA	0.00336276	-1.95	Malawi	Desai_2020
	0.267365	0.0796582	-0.39	Peru	Rouhani_2019			0.000414594	NA	NA	NA	0.000414594	-1.68	Malawi	Desai_2020
	0.0353691	0.116872	-2.61	Peru	Rouhani_2019			0.00291727	NA	NA	NA	0.00187539	-1.94	Malawi	Desai_2020
	0.0153486	0.0221124	-1.4	Peru	Rouhani_2019			0.000834899	NA	NA	NA	0.000208725	-2.6	Malawi	Desai_2020
	0.348476	0.0189764	-2.87	Peru	Rouhani_2019			0.000623312	NA	NA	NA	0.000623312	-1.86	Malawi	Desai_2020
	0.00664268	0	-1.03	Peru	Rouhani_2019			0.000522193	NA	NA	NA	0.000261097	-4.19	Malawi	Desai_2020
	0.0151293	0.000732064	0.02	Peru	Rouhani_2019			0.00173385	NA	NA	NA	0.0108366	-3.48	Malawi	Desai_2020
	0.196402	0.0470765	-2.26	Peru	Rouhani_2019			0.000409752	NA	NA	NA	0.00184388	-1.9	Malawi	Desai_2020
	0.0374158	0.0219506	-1.38	Peru	Rouhani_2019			0.00577265	NA	NA	NA	0.00555062	-2.1	Malawi	Desai_2020
	0.0258621	0.00143678	-1.72	Peru	Rouhani_2019			0.00210438	NA	NA	NA	0.0016835	-0.42	Malawi	Desai_2020
	0.00929494	0.0124688	-2.37	Peru	Rouhani_2019			0.00064711	NA	NA	NA	0.000431406	-3.42	Malawi	Desai_2020
	0.0159341	0.0010989	-2.4	Peru	Rouhani_2019			0.000209118	NA	NA	NA	0.00146382	-2.64	Malawi	Desai_2020
	0.124401	0.00141044	-0.87	Peru	Rouhani_2019			0.00371901	NA	NA	NA	0.000206612	-0.7	Malawi	Desai_2020
	0.0148022	0.000970638	-1.85	Peru	Rouhani_2019
	0.0403807	0.00634554	-2.3	Peru	Rouhani_2019
	0.0272487	0.105026	-3.43	Peru	Rouhani_2019
	0.0632342	0	-1.5	Peru	Rouhani_2019
	0.0746391	0.0049033	-1.91	Peru	Rouhani_2019
	0.014929	0.00954479	-1.44	Peru	Rouhani_2019
	0.00641178	0.0254096	-1.06	Peru	Rouhani_2019

## Sheet: FigS1
Fig S1
Time (h)	BG			Bacteroides Only			E. coli Only
0	601.108	281.755		131.517	729.274	198.824	8.20342	0	0
4.5	634.513	1571.79		187.196	287.799	116.022
12	3263.8	3415.44		661.486	295.863	190.312	21.5032	28.2411	28.3688
16	125581	141396		2818.52	6599.06	3514.59	387.398	422.857	553.52
20	2.7363e+06	2.3996e+06		253809	54128.1	50775.6	17603.1	19201.2	10515.5
24	3.62483e+06	3.98045e+06		1.76094e+06	126328	63106.7	14367.6	26152	14123.5

## Sheet: Fig S2
Fig S2B
		B				E				B + E
	CON	1300	3900	1500	1800	35000	54500	26000	20000	34500	38000	40500	49000
	CON-M	2550	1100	1600	1600	56500	46500	40000	60500	250000	220000	220000	190000
	MAL	670	525	575	460	32000	23000	26000	15500	50500	21500	33500	11000
	MAL-M	1200	2750	1600	1500	68500	41000	68500	46000	250000	220000	220000	180000
Fig S2C
		E								B + E
	CON	22000	18000	20000	18000	31500	51000	23000	24500	28500	29000	63000	14500	31500	28500	12500	45000
	CON-M	110000	85000	39000	83000	42000	61500	40500	67000	110000	95000	53000	69500	92000	68500	83500	68000
	MAL	20500	23500	14500	19500	26500	22500	26500	21000	15000	16500	23500	17000	34500	22000	13500	22000
	MAL-M	60000	40000	63000	27500	21000	48500	47500	62500	105000	95000	55500	54500	76000	91500	31500	75000
Fig S2D
		B								B + E
	CON	70417.9	122606	146161	137592	129447	120189	198615	202670	376075	554748	570970	411159	480831	497577	683035	624816
	CON-M	106308	105401		103604	83918.3	116173	142037	154251	2.22298e+06	2.2491e+06	2.4082e+06	2.12329e+06	2.49449e+06	2.36195e+06	3.03701e+06	2.67447e+06
	MAL	136468	136536	138570	138176	164313	203474	125204	127597	256560	267377	211278	184143	200702	215033	195034	208285
	MAL-M	118644	114819	133116	120850	182328	140864	160659	152120	3.25879e+06	3.03069e+06	2.79578e+06	2.64048e+06	3.45302e+06	3.65463e+06	3.16158e+06	3.53296e+06
Fig S2E				Fig S2F
	E	B + E			B	B + E
	24500000	105000000			2120000	19900000
	36500000	120000000			2070000	23700000
	38500000	165000000			1700000	22900000
	22500000	165000000			1880000	24900000
	36000000	58000000			2070000	21900000
	35500000	62500000			1630000	18300000
	30500000	57500000			1640000	16900000
	34000000	105000000			1600000	16300000
Fig S2G
		B				B+E
	1X	516976	575396	935014	559313	3.13002e+07	2.17667e+07	1.91645e+07	1.72006e+07
	10X	705320	1.15696e+06		863425	2.49467e+07	1.98035e+07	1.90281e+07	1.7283e+07

## Sheet: Fig S3
Figure S3A
	Bacteroides alone			+ E. coli
0	26.2903	36.7661	44.0516	15.8912	10.5133	6.56257
16	2.2822e+06	2.78103e+06	2.72973e+06	3.63617e+06	4.82139e+06	3.82843e+06
24	9.42754e+06	1.11753e+07	5.00154e+06	2.1132e+07	1.13576e+07	1.47295e+07
Fig S3B
	Bacteroides alone			+ E. coli
0	20.2954	29.262	29.6901	11.2961	8.24178	4.62553
16	420734	403447	445167	110732	109487	82972.1
24	1.23684e+06	1.46362e+06	732974	0	0	0
Fig S3C
	Bacteroides alone			+ E. coli
0	10.3692	14.8931	19.7969	0.00120953	4.34501	2.95901
16	361124	375003	302916	932579	1.33612e+06	984631
24	1.27687e+06	1.60896e+06	949044	1.14807e+06	635684	1.05113e+06
Fig S3D
	Bacteroides alone			+ E. coli
0	18.1851	27.1624	30.518	10.3513	8.18731	4.34831
16	1.7812e+06	1.71775e+06	1.56149e+06	973061	1.31188e+06	994689
24	3.89664e+06	4.26717e+06	2.27874e+06	744864	454112	496033
Fig S3E
	Bacteroides alone			+ E. coli
0	11.5888	17.9476	19.1076	8.02909	5.05783	3.25513
16	2.52855e+06	2.58443e+06	2.89647e+06	1.63953e+06	1.98656e+06	1.66823e+06
24	4.18162e+06	5.76286e+06	2.73629e+06	8.49771e+06	4.99845e+06	6.25239e+06
Fig S3F	E	E + B (full mix)	E + Bf	E + Pd	E + Bd	E + Bv	E + Bo
	185000000	290000000	300000000	220000000	250000000	450000000	400000000
	175000000	500000000	180000000	155000000		350000000	300000000
	175000000	450000000	175000000	130000000	190000000	450000000	300000000
	140000000	215000000	195000000	140000000	155000000	180000000	295000000
	155000000	185000000	185000000	125000000	250000000	210000000	250000000
	165000000	125000000	225000000	150000000	185000000	150000000	200000000
	85000000	155000000	140000000	170000000	150000000	150000000	160000000
	55000000	225000000	165000000	170000000	150000000	135000000	210000000
	110000000	240000000	145000000	190000000	150000000	150000000	85000000
	140000000	135000000	150000000	125000000	220000000	310000000	225000000
	120000000	195000000	175000000	240000000	200000000	115000000	205000000
	120000000	290000000	145000000	140000000	215000000	170000000	250000000
Fig S3G	E	E + Bd	E + Bf	E + Bo	E + Bv	E + Pd	E + B (full mix)
	28000000	61000000	49000000	165000000	31000000	22000000	125000000
	24500000	69500000	41000000	230000000	22000000	24000000	165000000
	22000000	95000000	32000000	165000000	45500000	18500000	270000000
	19500000	105000000	175000000	220000000	44500000	27000000	200000000
	38500000	120000000	485000000	355000000	40500000	25000000	315000000
	36500000	175000000	420000000	340000000	51000000	15500000	410000000
	21000000	135000000	63500000	200000000	39500000	24000000	245000000
	23000000	110000000	120000000	170000000	47000000	22000000	225000000
Fig S3H	E	E + B (full mix)	E + Bf	E + Bo	E+B-Bo
	110000000	130000000	115000000	220000000	115000000
	85000000	125000000	145000000	180000000	135000000
	135000000	130000000	80000000	200000000	140000000
	100000000	180000000	140000000	180000000	125000000
	40000000	200000000	155000000	215000000	145000000
	25000000	125000000	65000000	180000000	130000000
	50000000	165000000		245000000	150000000

## Sheet: Fig S4
Fig S4A
	Time (h)	Bacteroides -> Bacteroides				Bacteroides -> EC				Bacteroides -> Blank
	0	0	0	0	0	0	0	0	0	0	0	0	0
	0.25	0	0.00033333	0	-0.001	-0.001	-0.00066667	-0.00133333	-0.00133333	-0.00166667	-0.00033333	0.00033333	0.00033333
	0.5	-0.0003333	0.00233333	-0.001	-0.002	-0.00233333	-0.001	-0.002	-0.002	-0.002	-0.00066667	0.00133333	0.001
	0.75	-0.001	-0.00266667	-0.002	-0.00266667	0.011	0.0173333	0.001	0.003	-0.00166667	-0.00066667	0.00166667	0.001
	1	0	-0.00333333	-0.00133333	-0.00233333	0.0303333	0.0393333	0.027	0.031	-0.004	-0.00033333	0.002	0.00066667
	1.25	-0.0003333	-0.00333333	-0.00166667	-0.002	0.0513333	0.062	0.0563333	0.0493333	-0.00466667	-0.00033333	0.002	0.00033333
	1.5	-0.0003333	-0.00266667	-0.00133333	-0.00166667	0.064	0.072	0.068	0.068	-0.00633333	0	0.002	0
	1.75	-0.0003333	-0.00266667	-0.00066667	-0.00166667	0.0666667	0.0783333	0.0736667	0.071	-0.009	0	0.00166667	0
	2	-0.0003333	-0.00266667	-0.00066667	-0.00133333	0.0696667	0.0783333	0.0773333	0.0756667	-0.0103333	0	0.00166667	-0.00033333
	2.25	0.00033333	-0.002	-0.00033333	-0.00133333	0.0756667	0.083	0.0793333	0.08	-0.00966667	0.00033333	0.00266667	0.00033333
	2.5	0.00033333	-0.002	-0.00033333	-0.00033333	0.0753333	0.086	0.0813333	0.0803333	-0.00966667	0.00066667	0.00233333	0
	2.75	0.00033333	-0.001	0.00066667	-0.00033333	0.077	0.0866667	0.083	0.0816667	-0.009	0.00066667	0.00266667	0.00033333
	3	0.00066667	-0.00033333	0.001	0	0.081	0.0916667	0.085	0.0826667	-0.00866667	0.00066667	0.003	0
	3.25	0.00066667	0	0.00133333	0.00033333	0.0836667	0.0933333	0.0866667	0.0846667	-0.00866667	0.001	0.00266667	0.00033333
	3.5	0.001	0	0.00166667	0.00033333	0.0833333	0.094	0.0863333	0.0853333	-0.009	0.001	0.003	0.00066667
	3.75	0.00133333	0.00033333	0.002	0.00066667	0.0836667	0.0946667	0.0886667	0.087	-0.009	0.00133333	0.003	0.00033333
	4	0.00166667	0.001	0.00333333	0.00166667	0.0853333	0.098	0.0906667	0.088	-0.00933333	0.00166667	0.00333333	0.001
	4.25	0.00166667	0.00166667	0.00333333	0.00166667	0.0873333	0.100667	0.0933333	0.091	-0.00933333	0.00166667	0.00333333	0.001
	4.5	0.00233333	0.00166667	0.00366667	0.00233333	0.0906667	0.100667	0.0946667	0.092	-0.00866667	0.002	0.00333333	0.00133333
	4.75	0.00266667	0.00266667	0.00433333	0.003	0.0923333	0.102667	0.0983333	0.0943333	-0.00833333	0.00233333	0.00333333	0.00133333
	5	0.003	0.003	0.005	0.004	0.0963333	0.105	0.1	0.0966667	-0.008	0.003	0.00366667	0.00133333
	5.25	0.00333333	0.00366667	0.00566667	0.004	0.0966667	0.108333	0.102667	0.0983333	-0.00766667	0.003	0.00333333	0.00133333
	5.5	0.00366667	0.00433333	0.00633333	0.005	0.0986667	0.111667	0.104333	0.100667	-0.00766667	0.003	0.00366667	0.001
	5.75	0.004	0.00466667	0.00666667	0.00533333	0.101	0.114	0.107333	0.102667	-0.00766667	0.003	0.00366667	0.00133333
	6	0.00466667	0.00533333	0.00766667	0.00633333	0.103333	0.117667	0.111	0.106667	-0.007	0.004	0.004	0.002
	6.25	0.005	0.00633333	0.00866667	0.007	0.107	0.120667	0.113333	0.109	-0.006	0.004	0.00433333	0.002
	6.5	0.00566667	0.00733333	0.00966667	0.008	0.109667	0.124	0.115	0.111667	-0.00466667	0.00466667	0.00466667	0.00233333
	6.75	0.00633333	0.00766667	0.0103333	0.00866667	0.111333	0.125333	0.117	0.115333	-0.00433333	0.00533333	0.005	0.00266667
	7	0.00633333	0.00833333	0.0106667	0.009	0.113667	0.127667	0.119	0.118	-0.00433333	0.00533333	0.005	0.003
	7.25	0.00733333	0.009	0.012	0.0103333	0.117333	0.130667	0.121667	0.121333	-0.00333333	0.00533333	0.005	0.003
	7.5	0.00766667	0.01	0.013	0.0106667	0.118	0.135333	0.123	0.124333	-0.00333333	0.006	0.00533333	0.00366667
	7.75	0.00866667	0.011	0.014	0.012	0.121	0.138	0.126667	0.128667	-0.00233333	0.00666667	0.006	0.004
	8	0.00933333	0.012	0.015	0.0126667	0.123667	0.141	0.128	0.13	-0.002	0.007	0.00633333	0.00433333
	8.25	0.0106667	0.0133333	0.0166667	0.0143333	0.126333	0.144667	0.130667	0.134667	-0.00133333	0.00733333	0.007	0.005
	8.5	0.0113333	0.0143333	0.018	0.0153333	0.127333	0.148	0.132333	0.139	-0.00066667	0.00833333	0.007	0.00533333
	8.75	0.0123333	0.016	0.0193333	0.0166667	0.129333	0.150667	0.134333	0.144	-0.00033333	0.00833333	0.00733333	0.00566667
	9	0.013	0.0173333	0.0213333	0.018	0.131667	0.153667	0.135333	0.147333	0.00033333	0.00933333	0.00766667	0.006
	9.25	0.0143333	0.019	0.0226667	0.0196667	0.133	0.157333	0.136667	0.152667	0.001	0.00966667	0.008	0.00633333
	9.5	0.016	0.0203333	0.0246667	0.0213333	0.135333	0.159667	0.14	0.159333	0.00166667	0.0103333	0.00866667	0.00633333
	9.75	0.0166667	0.0223333	0.027	0.0233333	0.137	0.161667	0.141667	0.164667	0.00266667	0.0106667	0.009	0.00733333
	10	0.0186667	0.0243333	0.0296667	0.0253333	0.14	0.165667	0.144	0.17	0.00333333	0.0116667	0.00966667	0.00733333
	10.25	0.02	0.026	0.032	0.0273333	0.141	0.167667	0.146667	0.175667	0.00366667	0.0123333	0.00966667	0.008
	10.5	0.0213333	0.0283333	0.0346667	0.0296667	0.143333	0.17	0.149	0.181667	0.005	0.0133333	0.0103333	0.00833333
	10.75	0.0236667	0.0306667	0.0373333	0.0323333	0.145	0.173333	0.152	0.185667	0.006	0.0146667	0.011	0.00866667
	11	0.0256667	0.033	0.0403333	0.0343333	0.146333	0.176333	0.152667	0.190333	0.00733333	0.0153333	0.0116667	0.009
	11.25	0.0276667	0.0356667	0.0433333	0.037	0.147667	0.178333	0.156333	0.194333	0.00833333	0.0166667	0.0126667	0.00966667
	11.5	0.0296667	0.0383333	0.0463333	0.04	0.149667	0.181333	0.159333	0.199667	0.01	0.0183333	0.0133333	0.0106667
	11.75	0.032	0.0406667	0.0496667	0.043	0.151	0.184	0.16	0.208333	0.0113333	0.0196667	0.014	0.011
	12	0.034	0.043	0.0526667	0.046	0.153	0.187	0.162667	0.215667	0.013	0.0213333	0.015	0.0116667
	12.25	0.0366667	0.046	0.056	0.0493333	0.155	0.19	0.164333	0.221667	0.0143333	0.0236667	0.0166667	0.013
	12.5	0.0386667	0.0483333	0.0586667	0.0516667	0.157	0.192	0.167667	0.227667	0.0163333	0.0253333	0.018	0.014
	12.75	0.0406667	0.051	0.0613333	0.0546667	0.159	0.194	0.170667	0.234667	0.018	0.0273333	0.019	0.015
	13	0.0426667	0.0536667	0.0643333	0.0576667	0.160333	0.196	0.175333	0.243	0.02	0.0293333	0.0203333	0.0163333
	13.25	0.0446667	0.056	0.067	0.0606667	0.162	0.2	0.18	0.248	0.0216667	0.0316667	0.0226667	0.018
	13.5	0.0463333	0.0583333	0.07	0.064	0.165	0.202667	0.185333	0.255333	0.0236667	0.0343333	0.0243333	0.0196667
	13.75	0.0483333	0.061	0.0726667	0.067	0.166667	0.205	0.190667	0.26	0.0263333	0.0366667	0.0263333	0.021
	14	0.0506667	0.064	0.076	0.07	0.169	0.207	0.196	0.265333	0.028	0.039	0.028	0.023
	14.25	0.0523333	0.0666667	0.0783333	0.0726667	0.171667	0.210333	0.199333	0.271667	0.0303333	0.0416667	0.0303333	0.0243333
	14.5	0.0543333	0.0693333	0.0816667	0.0756667	0.174333	0.212	0.204333	0.276667	0.0323333	0.045	0.0326667	0.0266667
	14.75	0.0563333	0.0723333	0.0846667	0.0786667	0.177333	0.215333	0.210333	0.280667	0.0346667	0.0483333	0.0346667	0.0286667
	15	0.058	0.075	0.0873333	0.0816667	0.179	0.217	0.214667	0.282667	0.0366667	0.0513333	0.0373333	0.0306667
	15.25	0.0596667	0.0776667	0.0896667	0.0843333	0.182	0.219	0.219333	0.287333	0.0386667	0.0546667	0.04	0.033
	15.5	0.0613333	0.081	0.093	0.087	0.185	0.220667	0.221333	0.291	0.0413333	0.0583333	0.0423333	0.0353333
	15.75	0.0626667	0.084	0.096	0.09	0.187667	0.222	0.226	0.293667	0.0436667	0.0616667	0.045	0.038
	16	0.0646667	0.087	0.0986667	0.093	0.190333	0.224333	0.232	0.297	0.0463333	0.0653333	0.048	0.0403333
	16.25	0.067	0.0896667	0.101	0.0956667	0.193	0.226	0.238667	0.299	0.049	0.0683333	0.0506667	0.0433333
	16.5	0.069	0.0926667	0.104	0.098	0.196667	0.228333	0.244333	0.302333	0.0516667	0.072	0.054	0.046
	16.75	0.0706667	0.0953333	0.106667	0.101333	0.200667	0.229667	0.251333	0.307667	0.0543333	0.076	0.0573333	0.049
	17	0.0726667	0.0986667	0.109333	0.103667	0.204333	0.231333	0.259667	0.31	0.057	0.0793333	0.0606667	0.0523333
	17.25	0.0746667	0.101333	0.112333	0.107	0.208667	0.234	0.267667	0.310667	0.0606667	0.0843333	0.0643333	0.0556667
	17.5	0.0763333	0.104333	0.115333	0.109333	0.212667	0.237333	0.275667	0.311667	0.0633333	0.0876667	0.0676667	0.0586667
	17.75	0.0783333	0.107	0.117667	0.112333	0.215667	0.240667	0.283667	0.314	0.0663333	0.0923333	0.071	0.0623333
	18	0.0806667	0.11	0.12	0.114333	0.219	0.243	0.290333	0.316667	0.0686667	0.0966667	0.0746667	0.065
	18.25	0.082	0.112667	0.122333	0.117	0.222333	0.246333	0.298333	0.319	0.0726667	0.101	0.0783333	0.0683333
	18.5	0.084	0.115667	0.125	0.12	0.225	0.249333	0.303333	0.318	0.0753333	0.106	0.0826667	0.072
	18.75	0.0856667	0.118333	0.127667	0.122667	0.228	0.251667	0.309333	0.316333	0.079	0.110333	0.086	0.0746667
	19	0.0883333	0.120667	0.13	0.125333	0.230667	0.253	0.314333	0.315333	0.082	0.114667	0.0903333	0.0773333
	19.25	0.0893333	0.123	0.132333	0.128	0.233	0.256	0.319	0.314667	0.0846667	0.118667	0.0936667	0.0803333
	19.5	0.0916667	0.126	0.134	0.130667	0.235	0.259333	0.321667	0.312333	0.089	0.124	0.098	0.084
	19.75	0.0926667	0.129	0.136667	0.133	0.236	0.262667	0.323	0.312667	0.0923333	0.129	0.102333	0.0873333
	20	0.0946667	0.131333	0.138667	0.135667	0.236667	0.266	0.327333	0.311333	0.096	0.134333	0.106667	0.0916667
	20.25	0.0963333	0.134	0.14	0.138333	0.237	0.269	0.328333	0.310667	0.100667	0.139667	0.111	0.095
	20.5	0.0986667	0.136667	0.142	0.141	0.238333	0.271333	0.328333	0.311333	0.104667	0.144667	0.115333	0.0986667
	20.75	0.1	0.139	0.144	0.143667	0.239667	0.274	0.327333	0.307667	0.109	0.149667	0.12	0.102333
	21	0.102333	0.141333	0.146	0.146	0.242333	0.276	0.328	0.308333	0.114	0.155667	0.125333	0.107
	21.25	0.104333	0.143333	0.148	0.148333	0.244333	0.277333	0.326667	0.306333	0.117333	0.160667	0.129667	0.111
	21.5	0.105333	0.145667	0.149333	0.150667	0.246333	0.279333	0.325	0.304333	0.122	0.165667	0.134	0.115
	21.75	0.107333	0.148	0.151	0.152333	0.247667	0.281	0.324333	0.300667	0.126667	0.171667	0.139333	0.12
	22	0.108667	0.150333	0.152667	0.153667	0.25	0.281	0.322	0.298333	0.129	0.177333	0.144667	0.124333
	22.25	0.11	0.152	0.154	0.155667	0.25	0.281333	0.319	0.298	0.131667	0.183333	0.149667	0.129
	22.5	0.111667	0.153333	0.155667	0.157333	0.250333	0.283	0.316667	0.293	0.135333	0.189667	0.155	0.134
	22.75	0.113	0.154667	0.156667	0.16	0.250667	0.285333	0.313667	0.29	0.139	0.195	0.160667	0.139
	23	0.114	0.156333	0.157	0.161667	0.250667	0.284667	0.31	0.287	0.142667	0.200667	0.166	0.143667
	23.25	0.115333	0.157333	0.159	0.163333	0.251333	0.284333	0.311	0.283667	0.147	0.206333	0.172	0.149333
	23.5	0.116333	0.158333	0.160333	0.165667	0.250667	0.284333	0.308667	0.283333	0.151667	0.212333	0.177	0.155
	23.75	0.116333	0.158333	0.161	0.168	0.250667	0.283667	0.305	0.278667	0.155333	0.217333	0.182	0.160667
	24	0.117	0.158667	0.161667	0.169333	0.252333	0.281667	0.302333	0.276667	0.159333	0.223333	0.187667	0.166333
Fig S4B
	Time (h)	B			E			Blank
	0	0	0	0	0	0	0	0	0	0
	0.25	0.003	0	0	0	0	0	0	0	0
	0.5	0.002333	0	0	0	0	0	0	0	0
	0.75	0.003	0	0	0	0	0	0	0	0
	1	0.005	0.001	0	0	0	0.001	0	0	0
	1.25	0.007	0.002667	0.001667	0	0	0.001333	0.000333	0	0
	1.5	0.009667	0.005667	0.004333	0.000333	0	0.000667	0.001333	0.001	0.000667
	1.75	0.014333	0.010667	0.009	0.000333	0	0.001	0.004667	0.003667	0.003667
	2	0.019333	0.015667	0.014	0.000667	0	0.001	0.007667	0.007	0.007
	2.25	0.024	0.020667	0.017667	0.000333	0.000333	0.001	0.011	0.009667	0.009667
	2.5	0.028667	0.024667	0.022667	0.001333	0.000333	0.001333	0.013333	0.011667	0.012
	2.75	0.033333	0.029	0.026	0.001333	0	0.001333	0.016333	0.014	0.015333
	3	0.036	0.031	0.028333	0.002	0.001333	0.002	0.019333	0.015333	0.018
	3.25	0.039667	0.034667	0.032	0.003	0.002	0.003333	0.021333	0.017	0.02
	3.5	0.043333	0.038	0.035333	0.004667	0.003667	0.004333	0.023667	0.018	0.022
	3.75	0.047	0.041333	0.039	0.006667	0.005	0.005333	0.025667	0.019	0.023667
	4	0.050667	0.044333	0.042	0.007333	0.006	0.007333	0.028	0.019667	0.026
	4.25	0.054667	0.047667	0.045667	0.009	0.007333	0.008333	0.031333	0.020333	0.028667
	4.5	0.058	0.051	0.048667	0.009667	0.008333	0.009	0.033333	0.021333	0.030333
	4.75	0.062333	0.054667	0.051333	0.011	0.009	0.01	0.035667	0.021667	0.032667
	5	0.065667	0.058333	0.055333	0.012	0.009667	0.011	0.038	0.022333	0.034333
	5.25	0.068667	0.061333	0.058	0.013333	0.010333	0.011667	0.039667	0.022667	0.036
	5.5	0.072	0.064667	0.061667	0.014333	0.011	0.012667	0.041333	0.023	0.036667
	5.75	0.074333	0.067667	0.064333	0.015	0.011667	0.013	0.042	0.022667	0.038333
	6	0.079667	0.070667	0.067333	0.016	0.012667	0.014333	0.043333	0.023333	0.04
	6.25	0.086	0.076667	0.070667	0.016667	0.013	0.015333	0.044333	0.023	0.04
	6.5	0.097333	0.088667	0.081	0.017667	0.013333	0.016	0.045	0.023667	0.041667
	6.75	0.108333	0.102	0.093667	0.018667	0.014	0.016667	0.045667	0.024	0.042333
	7	0.114667	0.109333	0.102667	0.019667	0.014333	0.018	0.046667	0.024667	0.044
	7.25	0.116667	0.110667	0.106667	0.021	0.015333	0.018667	0.047667	0.025667	0.044
	7.5	0.116	0.108	0.107	0.021667	0.015667	0.019333	0.049333	0.026	0.045333
	7.75	0.112667	0.104667	0.105	0.022667	0.016	0.02	0.050667	0.026667	0.047
	8	0.110667	0.101667	0.101667	0.023667	0.017	0.020333	0.052667	0.027	0.048
	8.25	0.109667	0.098667	0.099333	0.024333	0.017333	0.020333	0.054	0.027	0.049333
	8.5	0.109	0.097	0.098	0.025	0.017667	0.021333	0.056	0.028333	0.05
	8.75	0.109667	0.099667	0.097667	0.026	0.018333	0.021667	0.058	0.028667	0.051333
	9	0.109667	0.101	0.097	0.026667	0.019	0.022333	0.060333	0.029	0.052
	9.25	0.112333	0.102667	0.097333	0.027	0.019333	0.022667	0.061333	0.029333	0.052333
	9.5	0.113333	0.104	0.097667	0.028	0.019333	0.023	0.061667	0.030333	0.053667
	9.75	0.114	0.106	0.099333	0.029	0.019667	0.024	0.062667	0.030333	0.055333
	10	0.116333	0.107	0.100333	0.029667	0.019667	0.024667	0.064333	0.03	0.056
	10.25	0.117667	0.109	0.102667	0.029667	0.02	0.025333	0.068333	0.030333	0.059
	10.5	0.118667	0.110667	0.103667	0.030667	0.02	0.025667	0.076	0.034	0.064
	10.75	0.119667	0.110667	0.104667	0.031667	0.02	0.025667	0.081667	0.038	0.069
	11	0.120667	0.113	0.106333	0.032	0.020667	0.026	0.087667	0.040667	0.075667
	11.25	0.121667	0.115333	0.107	0.033333	0.021667	0.026333	0.090667	0.044	0.080667
	11.5	0.122333	0.116333	0.107667	0.033333	0.021333	0.026667	0.091	0.046667	0.083667
	11.75	0.124333	0.117333	0.108667	0.033667	0.022	0.027333	0.091333	0.049	0.085333
	12	0.124667	0.118333	0.11	0.034333	0.022	0.027	0.089667	0.051	0.085667
	12.25	0.126	0.120333	0.111	0.034667	0.021333	0.028	0.089333	0.052333	0.086
	12.5	0.126333	0.121333	0.111333	0.035	0.022	0.028	0.088333	0.054333	0.085333
	12.75	0.127	0.122333	0.113333	0.035667	0.022	0.028667	0.086	0.053667	0.086333
	13	0.128333	0.123333	0.114667	0.036	0.023	0.028667	0.083667	0.053333	0.084
	13.25	0.129333	0.124	0.115667	0.036333	0.023333	0.029	0.083333	0.053333	0.082667
	13.5	0.131	0.124667	0.116333	0.036667	0.023333	0.03	0.081	0.052333	0.082
	13.75	0.131	0.125667	0.117	0.038333	0.023667	0.030667	0.080667	0.053	0.081
	14	0.132333	0.126333	0.117667	0.038667	0.024	0.030667	0.080667	0.052667	0.079
	14.25	0.133	0.127	0.118333	0.039333	0.024333	0.031333	0.080667	0.051667	0.079333
	14.5	0.133	0.127667	0.119667	0.039333	0.025333	0.032	0.081	0.051	0.077667
	14.75	0.133	0.127333	0.119667	0.040667	0.025667	0.032667	0.081667	0.05	0.078333
	15	0.133333	0.129	0.120333	0.040667	0.026	0.033333	0.082	0.050667	0.079333
	15.25	0.134333	0.127	0.12	0.041	0.026333	0.032667	0.082	0.051667	0.079333
	15.5	0.134667	0.127667	0.121	0.042	0.027667	0.034	0.082333	0.052	0.079
	15.75	0.135667	0.129333	0.121667	0.042333	0.028	0.035	0.083	0.052667	0.079333
	16	0.135667	0.128333	0.122	0.042667	0.028333	0.034667	0.083333	0.054	0.080667
	16.25	0.136333	0.130333	0.123	0.043333	0.029667	0.035333	0.083667	0.055667	0.081333
	16.5	0.136667	0.130667	0.122333	0.043667	0.03	0.036	0.084333	0.054667	0.081667
	16.75	0.138	0.13	0.122333	0.044	0.030667	0.036667	0.086333	0.056333	0.081667
	17	0.138667	0.13	0.122667	0.044667	0.031333	0.036667	0.087	0.056667	0.082667
	17.25	0.139333	0.13	0.123333	0.045	0.032	0.037	0.087333	0.057	0.083333
	17.5	0.139	0.129667	0.122	0.045	0.032667	0.037333	0.088667	0.057667	0.083333
	17.75	0.139333	0.129667	0.123333	0.045	0.033	0.038	0.09	0.058333	0.083
	18	0.139333	0.130333	0.123667	0.045333	0.034	0.038667	0.092	0.060667	0.082333
	18.25	0.139333	0.129667	0.124333	0.046	0.034	0.038333	0.094	0.062333	0.082667
	18.5	0.140667	0.130333	0.124333	0.046333	0.035	0.039	0.094	0.063333	0.084
	18.75	0.140667	0.130667	0.124	0.047667	0.036333	0.039667	0.094667	0.064667	0.084667
	19	0.141333	0.130667	0.123	0.047667	0.036667	0.04	0.093	0.064333	0.083333
	19.25	0.140667	0.129667	0.123	0.048333	0.037	0.040333	0.093333	0.065	0.083333
	19.5	0.141667	0.130667	0.123333	0.048	0.038333	0.040667	0.094333	0.065667	0.083333
	19.75	0.142	0.130333	0.123667	0.049	0.039	0.041	0.097	0.068	0.085
	20	0.142667	0.129667	0.123	0.049667	0.039667	0.041667	0.099333	0.068333	0.085667
	20.25	0.143333	0.13	0.124	0.050333	0.040667	0.042	0.099	0.070333	0.086667
	20.5	0.143	0.130667	0.124	0.051	0.041	0.042333	0.101667	0.071	0.086667
	20.75	0.142667	0.13	0.123333	0.051667	0.042	0.042333	0.101667	0.071	0.086333
	21	0.144667	0.130333	0.124667	0.052333	0.043	0.043	0.101667	0.070667	0.086333
	21.25	0.145333	0.130667	0.124667	0.052667	0.043	0.042667	0.101667	0.07	0.088333
	21.5	0.145	0.130667	0.125	0.053	0.043667	0.042667	0.103333	0.071667	0.087667
	21.75	0.144	0.13	0.125667	0.053333	0.044	0.043333	0.103333	0.071	0.087
	22	0.145	0.131	0.125333	0.054333	0.045	0.044667	0.105667	0.072333	0.088667
	22.25	0.145667	0.130667	0.125	0.054	0.045	0.045	0.105333	0.073	0.09
	22.5	0.146	0.129667	0.124667	0.054333	0.045	0.045667	0.105667	0.075	0.090333
	22.75	0.147	0.13	0.125333	0.055	0.045	0.046333	0.107667	0.076333	0.09
	23	0.147333	0.129	0.124	0.055333	0.046	0.046333	0.108	0.078333	0.09
	23.25	0.146333	0.128667	0.123667	0.055333	0.046	0.047	0.108333	0.08	0.09
	23.5	0.147	0.130333	0.124667	0.056333	0.047667	0.048667	0.108667	0.080333	0.091
	23.75	0.146	0.130667	0.124	0.056	0.048	0.048667	0.108667	0.079667	0.090667
	24	0.148	0.131	0.124	0.057333	0.049	0.049667	0.108667	0.080667	0.09
Fig S4C
	E	E + B (full mix)	E + B. theta
	185000000	290000000	800000000
	175000000	500000000	400000000
	175000000	450000000	350000000
	85000000	155000000	250000000
	55000000	225000000	150000000
	110000000	240000000	500000000
	140000000	135000000	450000000
	120000000	195000000	350000000
	120000000	290000000	250000000
Fig S4D	Time	WT			ΔfucI			ΔnagB			ΔnanA
	0	0.0959	0.1063	0.1127	0.1086	0.1195	0.1255	0.0881	0.0923	0.0879	0.1228	0.1164	0.122
	0.333333	0.0865	0.0883	0.0863	0.085	0.0934	0.0879	0.0881	0.0934	0.0883	0.0881	0.0832	0.0894
	0.666667	0.0865	0.0884	0.0871	0.0859	0.0943	0.0887	0.0881	0.0936	0.089	0.0886	0.0833	0.0905
	1.00003	0.0869	0.0884	0.0873	0.0867	0.0944	0.089	0.088	0.0915	0.0889	0.0889	0.0843	0.0906
	1.33336	0.0874	0.0886	0.088	0.0875	0.0946	0.089	0.0881	0.0932	0.0889	0.09	0.0855	0.0912
	1.66669	0.0878	0.0888	0.0887	0.0883	0.095	0.089	0.0885	0.0921	0.0893	0.0904	0.0865	0.0916
	2.00003	0.088	0.0891	0.0893	0.0888	0.0954	0.0895	0.0889	0.094	0.0898	0.091	0.0872	0.0921
	2.33336	0.0885	0.0896	0.0896	0.0897	0.0959	0.09	0.0891	0.0949	0.0902	0.0914	0.0877	0.0921
	2.66669	0.0888	0.09	0.0902	0.0904	0.0968	0.0908	0.0895	0.0948	0.0905	0.0918	0.0882	0.0922
	3.00006	0.089	0.0906	0.0905	0.0905	0.0975	0.0915	0.0897	0.096	0.0908	0.0921	0.0885	0.0923
	3.33339	0.0898	0.0912	0.0911	0.0909	0.0987	0.0923	0.09	0.0943	0.0911	0.0924	0.0887	0.0928
	3.66672	0.0901	0.0921	0.0919	0.0912	0.1001	0.0932	0.0907	0.0942	0.0914	0.0933	0.0891	0.0927
	4.00006	0.0903	0.0926	0.0928	0.092	0.1023	0.0941	0.0913	0.0961	0.0918	0.0938	0.0895	0.0929
	4.33339	0.091	0.0934	0.0931	0.0923	0.1024	0.0951	0.0922	0.0977	0.0922	0.0939	0.0895	0.0928
	4.66672	0.0919	0.0943	0.0941	0.0933	0.1042	0.0959	0.0927	0.0978	0.0926	0.0936	0.0892	0.0928
	5.00006	0.0932	0.0963	0.096	0.0948	0.107	0.0982	0.0922	0.0976	0.0932	0.0932	0.0894	0.093
	5.33342	0.0952	0.0991	0.0984	0.0969	0.1116	0.1013	0.0914	0.0971	0.0934	0.0931	0.0894	0.0929
	5.66675	0.098	0.1033	0.1019	0.0999	0.1178	0.1058	0.0914	0.0967	0.0926	0.093	0.0895	0.0929
	6.00008	0.1021	0.1089	0.1066	0.1044	0.1271	0.1117	0.0914	0.0972	0.0925	0.0932	0.0897	0.093
	6.33342	0.1078	0.1153	0.1115	0.1082	0.1382	0.1193	0.0914	0.0959	0.0924	0.0931	0.0896	0.0931
	6.66675	0.1147	0.125	0.1174	0.1132	0.1499	0.1289	0.0915	0.0967	0.0926	0.0932	0.0897	0.0931
	7.00008	0.1234	0.1382	0.1238	0.1197	0.1608	0.1395	0.0914	0.0968	0.0926	0.0933	0.0898	0.093
	7.33342	0.1338	0.154	0.1319	0.1273	0.1729	0.1519	0.0915	0.0961	0.0926	0.0933	0.0899	0.0931
	7.66678	0.1447	0.1719	0.1409	0.1363	0.1881	0.1646	0.0915	0.0971	0.0926	0.0933	0.0899	0.0931
	8.00011	0.1559	0.1908	0.1504	0.1461	0.2073	0.1796	0.0915	0.0965	0.0927	0.0934	0.0899	0.093
	8.33344	0.1692	0.2109	0.1618	0.1585	0.2349	0.1958	0.0916	0.0965	0.0927	0.0933	0.0898	0.0931
	8.66678	0.1825	0.2303	0.174	0.1707	0.2541	0.2084	0.0917	0.0969	0.0928	0.0935	0.09	0.0932
	9.00011	0.1998	0.2495	0.1868	0.1852	0.2718	0.2273	0.0918	0.0965	0.0928	0.0936	0.09	0.0931
	9.33344	0.2171	0.271	0.2023	0.201	0.2939	0.2491	0.0917	0.0982	0.093	0.0936	0.09	0.0932
	9.66678	0.2361	0.2893	0.2185	0.2188	0.316	0.256	0.0918	0.0973	0.0929	0.0937	0.0901	0.0929
	10.0001	0.2528	0.3042	0.2366	0.2373	0.3333	0.2765	0.0919	0.0972	0.0929	0.0938	0.0902	0.093
	10.3335	0.2689	0.3186	0.2532	0.2542	0.3534	0.2909	0.0919	0.0985	0.093	0.0939	0.0902	0.0932
	10.6668	0.2836	0.3317	0.2685	0.2728	0.3665	0.3113	0.0919	0.0993	0.093	0.0937	0.0902	0.0931
	11.0001	0.2964	0.3412	0.2864	0.29	0.3809	0.327	0.0919	0.099	0.093	0.0939	0.0903	0.0931
	11.3335	0.3088	0.3491	0.2971	0.3032	0.3897	0.3412	0.0919	0.0998	0.0931	0.0937	0.0903	0.0932
	11.6668	0.3188	0.355	0.3051	0.3133	0.3912	0.3524	0.0919	0.097	0.0931	0.0939	0.0902	0.0931
	12.0002	0.3288	0.3613	0.315	0.3265	0.3954	0.3657	0.092	0.0991	0.0932	0.0939	0.0904	0.0933
	12.3335	0.3381	0.3665	0.3254	0.3379	0.4005	0.3803	0.092	0.0976	0.0932	0.094	0.0903	0.0933
	12.6668	0.3453	0.3699	0.3324	0.3458	0.4048	0.3912	0.0922	0.099	0.0932	0.0941	0.0904	0.0931
	13.0002	0.3523	0.3723	0.3393	0.3541	0.4093	0.4037	0.092	0.0973	0.0932	0.094	0.0904	0.0933
	13.3335	0.3566	0.3743	0.3452	0.3625	0.413	0.4215	0.092	0.0976	0.0932	0.094	0.0904	0.0932
	13.6668	0.3606	0.3804	0.3502	0.3706	0.4179	0.4403	0.0922	0.0985	0.0933	0.0941	0.0904	0.0932
	14.0002	0.3637	0.3874	0.3567	0.3792	0.4226	0.4539	0.0922	0.0969	0.0934	0.0941	0.0905	0.0933
	14.3335	0.3674	0.393	0.3624	0.3867	0.4273	0.4649	0.0921	0.099	0.0932	0.0941	0.0905	0.0932
	14.6669	0.3717	0.3986	0.3669	0.3926	0.432	0.4714	0.0922	0.0982	0.0933	0.0942	0.0904	0.0932
	15.0002	0.3743	0.4036	0.374	0.3977	0.4371	0.4785	0.0922	0.0977	0.0933	0.0942	0.0904	0.0934
	15.3335	0.3796	0.4096	0.3802	0.4049	0.4433	0.4837	0.0922	0.0976	0.0933	0.0944	0.0906	0.0934
	15.6669	0.3839	0.414	0.3854	0.4124	0.4461	0.4867	0.0924	0.1	0.0934	0.0942	0.0905	0.0935
	16.0002	0.3858	0.4161	0.3889	0.4139	0.4493	0.489	0.0923	0.0985	0.0934	0.0943	0.0904	0.0934
	16.3335	0.3903	0.4184	0.3925	0.419	0.4533	0.4906	0.0923	0.0986	0.0934	0.0944	0.0904	0.0933
	16.6669	0.3934	0.4206	0.3966	0.4218	0.4563	0.4921	0.0923	0.0991	0.0934	0.0941	0.0905	0.0933
	17.0002	0.3959	0.4215	0.399	0.4234	0.4592	0.4931	0.0923	0.0984	0.0936	0.0944	0.0906	0.0935
	17.3336	0.4009	0.4234	0.4023	0.4271	0.4628	0.4949	0.0923	0.0994	0.0935	0.0944	0.0906	0.0938
	17.6669	0.4058	0.4247	0.4056	0.4298	0.4651	0.4949	0.0925	0.0989	0.0935	0.0944	0.0906	0.0938
	18.0002	0.4076	0.425	0.4081	0.4327	0.4679	0.4946	0.0923	0.0991	0.0936	0.0945	0.0905	0.0936
	18.3336	0.4089	0.4235	0.4088	0.4341	0.4685	0.4951	0.0924	0.0978	0.0937	0.0945	0.0905	0.0937
	18.6669	0.4172	0.4261	0.4123	0.4378	0.4716	0.4959	0.0922	0.0967	0.0936	0.0945	0.0907	0.0939
	19.0003	0.4203	0.4264	0.4143	0.4401	0.4735	0.4962	0.0923	0.0983	0.0936	0.0944	0.0906	0.0937
	19.3336	0.4255	0.4258	0.4163	0.4415	0.4746	0.4957	0.0923	0.098	0.0937	0.0945	0.0907	0.0936
	19.6669	0.4315	0.4279	0.4192	0.4441	0.4777	0.4978				0.0945	0.0907	0.0938
	20.0003	0.4337	0.4263	0.4196	0.4447	0.4777	0.4964				0.0944	0.0906	0.0937
	20.3336	0.4392	0.428	0.4221	0.4475	0.4811	0.497				0.0945	0.0907	0.0938
	20.6669	0.4417	0.429	0.4249	0.4494	0.483	0.4978				0.0945	0.0906	0.0936
	21.0003	0.4432	0.4276	0.4252	0.4495	0.4837	0.4973				0.0946	0.0906	0.0936
	21.3336	0.4451	0.4274	0.4273	0.4519	0.4853	0.4978				0.0948	0.0908	0.0938
	21.6669	0.448	0.4281	0.4284	0.453	0.4863	0.4963				0.0947	0.0907	0.0938
	22.0003	0.4543	0.4297	0.4319	0.4552	0.489	0.4959				0.0948	0.0907	0.0939
	22.3336	0.4556	0.429	0.4345	0.4575	0.4912	0.4957				0.0948	0.0909	0.094
	22.6669	0.4579	0.4307	0.436	0.4591	0.494	0.4972				0.0948	0.0908	0.094
	23.0003	0.4581	0.4298	0.437	0.4603	0.4956	0.4962				0.0949	0.0907	0.0939
	23.3336	0.4598	0.4293	0.4376	0.462	0.4974	0.4968				0.0949	0.0908	0.094
	23.667	0.4654	0.4315	0.4403	0.4638	0.5004	0.4977				0.0951	0.0909	0.094
	24.0003	0.469	0.4323	0.4434	0.4672	0.5027	0.4963				0.095	0.0909	0.0938
Fig S4E	Time	WT			ΔfucI			ΔnagB			ΔnanA
	0	0.1045	0.1168	0.1148	0.1144	0.1169	0.1244	0.0889	0.0937	0.0942	0.1325	0.1332	0.1287
	0.333333	0.0922	0.0918	0.0908	0.0904	0.0902	0.0924	0.0893	0.0909	0.0916	0.0961	0.0933	0.0939
	0.666667	0.0946	0.0936	0.091	0.0906	0.0903	0.0921	0.0898	0.092	0.0914	0.0967	0.0936	0.095
	1.00003	0.095	0.0933	0.0913	0.091	0.0908	0.0928	0.09	0.0919	0.0919	0.0965	0.0936	0.0951
	1.33336	0.0954	0.0932	0.0915	0.0911	0.0907	0.0935	0.0903	0.0919	0.0919	0.0967	0.0937	0.0954
	1.66669	0.0964	0.0932	0.0917	0.0915	0.0911	0.0935	0.0904	0.0919	0.092	0.0969	0.0941	0.0963
	2.00003	0.0987	0.0933	0.0919	0.0916	0.0912	0.0941	0.0909	0.0927	0.0923	0.0967	0.0953	0.0981
	2.33336	0.0977	0.0942	0.0921	0.0918	0.0914	0.0954	0.0918	0.0942	0.0932	0.0971	0.0977	0.0962
	2.66669	0.0962	0.0949	0.0925	0.0921	0.0916	0.0971	0.093	0.0961	0.0945	0.098	0.0982	0.0959
	3.00006	0.0964	0.0967	0.0927	0.0922	0.0919	0.0991	0.0946	0.0979	0.0956	0.0987	0.0945	0.0965
	3.33339	0.0967	0.0962	0.0927	0.0926	0.092	0.0991	0.0946	0.0987	0.0953	0.0995	0.0947	0.0966
	3.66672	0.0967	0.0947	0.0926	0.0927	0.0922	0.0985	0.0938	0.0975	0.0945	0.0994	0.095	0.0968
	4.00006	0.0969	0.0959	0.0924	0.0926	0.0922	0.0972	0.0933	0.0971	0.0937	0.0982	0.095	0.097
	4.33339	0.097	0.0948	0.0925	0.0926	0.0921	0.0968	0.0927	0.0967	0.0935	0.098	0.095	0.0966
	4.66672	0.097	0.095	0.0926	0.0926	0.0922	0.0964	0.0927	0.096	0.0936	0.0982	0.0952	0.0968
	5.00006	0.0973	0.0953	0.0925	0.0925	0.0921	0.0966	0.0929	0.0959	0.0937	0.0982	0.0952	0.0968
	5.33342	0.097	0.0951	0.0927	0.0928	0.0922	0.0967	0.093	0.0961	0.0939	0.0983	0.0952	0.0969
	5.66675	0.0972	0.0952	0.0926	0.0928	0.0921	0.097	0.0933	0.0963	0.0941	0.0984	0.0954	0.0969
	6.00008	0.0972	0.0952	0.0928	0.0928	0.0922	0.0973	0.0933	0.0964	0.0943	0.0987	0.0954	0.0969
	6.33342	0.0971	0.0952	0.0928	0.0929	0.0923	0.0972	0.0938	0.0967	0.0948	0.0985	0.0955	0.097
	6.66675	0.097	0.0953	0.0928	0.0928	0.0922	0.0976	0.094	0.0971	0.095	0.0987	0.0956	0.0972
	7.00008	0.0972	0.0956	0.093	0.093	0.0924	0.0973	0.0943	0.0974	0.0952	0.0988	0.0955	0.0971
	7.33342	0.0972	0.0956	0.093	0.093	0.0924	0.0978	0.0946	0.0978	0.0956	0.0989	0.0958	0.0971
	7.66678	0.0972	0.0955	0.0931	0.0932	0.0926	0.0982	0.095	0.0983	0.0961	0.0991	0.0959	0.0972
	8.00011	0.0974	0.0957	0.0932	0.0931	0.0925	0.0985	0.0955	0.099	0.0965	0.0991	0.0959	0.0973
	8.33344	0.0974	0.0957	0.0933	0.0933	0.0927	0.0984	0.0962	0.0998	0.0972	0.099	0.0962	0.0974
	8.66678	0.0977	0.0963	0.0934	0.0932	0.0928	0.0976	0.0967	0.1004	0.0978	0.0991	0.0964	0.0977
	9.00011	0.0977	0.0961	0.0937	0.0936	0.0928	0.0982	0.0977	0.1014	0.0987	0.0996	0.0966	0.0982
	9.33344	0.098	0.0963	0.0937	0.0935	0.0931	0.0982	0.0987	0.1028	0.0997	0.0998	0.0967	0.0982
	9.66678	0.0979	0.0966	0.094	0.0936	0.0929	0.099	0.1	0.1046	0.1009	0.0998	0.097	0.0984
	10.0001	0.0981	0.0969	0.0942	0.0938	0.093	0.0985	0.1015	0.1065	0.1024	0.1001	0.0972	0.0988
	10.3335	0.0983	0.0973	0.0944	0.0938	0.0931	0.0985	0.1034	0.1093	0.1043	0.1002	0.0974	0.0992
	10.6668	0.0985	0.0975	0.0947	0.0938	0.0932	0.0985	0.1059	0.1134	0.1069	0.1003	0.0976	0.0994
	11.0001	0.0989	0.0979	0.0951	0.094	0.0933	0.0987	0.1095	0.1188	0.1104	0.101	0.0981	0.0998
	11.3335	0.0993	0.0985	0.0953	0.0939	0.0932	0.0987	0.114	0.125	0.1152	0.1008	0.0984	0.1001
	11.6668	0.0997	0.0991	0.0959	0.094	0.0934	0.0991	0.1195	0.1306	0.1207	0.101	0.0987	0.1005
	12.0002	0.1004	0.1001	0.0963	0.094	0.0934	0.0988	0.1253	0.1371	0.1265	0.1017	0.0993	0.1008
	12.3335	0.1008	0.1013	0.0971	0.0941	0.0935	0.099	0.1316	0.1449	0.132	0.1021	0.0998	0.1016
	12.6668	0.1015	0.1023	0.0981	0.0941	0.0934	0.0991	0.1394	0.1547	0.1377	0.1027	0.1005	0.1027
	13.0002	0.103	0.1037	0.0994	0.0943	0.0938	0.0992	0.1483	0.1651	0.1433	0.1036	0.1015	0.1035
	13.3335	0.104	0.1058	0.1008	0.0945	0.0938	0.0994	0.158	0.1767	0.1496	0.1044	0.1026	0.1049
	13.6668	0.1056	0.1093	0.103	0.0945	0.0938	0.0997	0.1691	0.1886	0.1556	0.1056	0.1041	0.1062
	14.0002	0.1081	0.1136	0.1059	0.0946	0.0941	0.0995	0.1811	0.2007	0.1631	0.1071	0.1062	0.1092
	14.3335	0.1111	0.1174	0.1099	0.0946	0.0941	0.0997	0.1916	0.2112	0.1692	0.1091	0.1089	0.1122
	14.6669	0.1163	0.1234	0.1144	0.0946	0.0942	0.0996	0.1993	0.2199	0.1748	0.1121	0.1126	0.1168
	15.0002	0.1223	0.1305	0.1204	0.0947	0.0943	0.0998	0.2107	0.2288	0.1825	0.1161	0.1171	0.122
	15.3335	0.1302	0.1371	0.1289	0.0948	0.0945	0.0999	0.2195	0.2348	0.1902	0.1201	0.122	0.1283
	15.6669	0.1402	0.1478	0.1388	0.0947	0.0944	0.0998	0.2255	0.2397	0.1933	0.1249	0.1289	0.1355
	16.0002	0.1536	0.1615	0.1504	0.0947	0.0945	0.0998	0.2291	0.2439	0.1981	0.1313	0.1374	0.1441
	16.3335	0.1714	0.1774	0.1639	0.0947	0.0945	0.1	0.2346	0.2478	0.2026	0.139	0.1466	0.155
	16.6669	0.1901	0.1952	0.1793	0.0948	0.0942	0.1	0.2396	0.2543	0.2053	0.1483	0.1567	0.1658
	17.0002	0.204	0.2121	0.1943	0.095	0.0947	0.1006	0.2459	0.2609	0.2101	0.1638	0.1666	0.1755
	17.3336	0.2171	0.2298	0.2096	0.095	0.0947	0.1003	0.2536	0.2668	0.2179	0.1762	0.1769	0.186
	17.6669	0.2312	0.2464	0.2231	0.0951	0.0948	0.1006	0.259	0.2714	0.2216	0.1907	0.1883	0.1973
	18.0002	0.2422	0.2632	0.2355	0.0951	0.0948	0.1004	0.2642	0.2766	0.2256	0.2055	0.2012	0.2056
	18.3336	0.2554	0.2786	0.2494	0.0951	0.0948	0.1004	0.2693	0.2813	0.2275	0.2217	0.2105	0.2153
	18.6669	0.2664	0.2873	0.2613	0.0952	0.095	0.1003	0.2763	0.286	0.2315	0.2369	0.2166	0.2279
	19.0003	0.2802	0.2968	0.2716	0.095	0.0952	0.1006	0.2814	0.2888	0.2356	0.2492	0.2224	0.2445
	19.3336	0.2911	0.3077	0.282	0.0953	0.0952	0.1007	0.2858	0.29	0.2376	0.2599	0.229	0.2497
	19.6669	0.3066	0.318	0.2935	0.0954	0.0952	0.101				0.2702	0.2403	0.2563
	20.0003	0.3188	0.3306	0.3079	0.0953	0.0955	0.1007				0.2791	0.2521	0.2608
	20.3336	0.3298	0.3436	0.3239	0.0954	0.0955	0.1007				0.2894	0.2592	0.2633
	20.6669	0.3381	0.3558	0.3385	0.0955	0.0954	0.1006				0.3005	0.264	0.2672
	21.0003	0.3432	0.3656	0.3502	0.0953	0.0953	0.1009				0.3118	0.2675	0.2682
	21.3336	0.348	0.3746	0.3591	0.0954	0.0955	0.1014				0.3209	0.2682	0.2683
	21.6669	0.3523	0.3823	0.3659	0.0955	0.0954	0.1018				0.3298	0.2703	0.2719
	22.0003	0.3562	0.3888	0.371	0.0955	0.0952	0.1014				0.3361	0.2701	0.2744
	22.3336	0.3612	0.3952	0.3738	0.0957	0.095	0.1015				0.3399	0.2697	0.2756
	22.6669	0.3626	0.3998	0.3764	0.0958	0.0953	0.1017				0.3422	0.2705	0.2787
	23.0003	0.3656	0.4032	0.3794	0.0957	0.0953	0.1015				0.3448	0.271	0.2825
	23.3336	0.3736	0.4071	0.3819	0.0956	0.0951	0.1022				0.3487	0.2722	0.2851
	23.667	0.3841	0.4024	0.3875	0.0958	0.0953	0.1016				0.3513	0.2737	0.2897
	24.0003	0.3871	0.4018	0.386	0.0957	0.0952	0.1021				0.3534	0.2744	0.2931
Fig S4F	Time	WT			ΔfucI			ΔnagE			ΔnanA
	0	0.1046	0.119	0.1098	0.117	0.1154	0.1208	0.1186	0.1428	0.1282	0.1242	0.1395	0.1238
	0.333333	0.092	0.0919	0.092	0.0929	0.0906	0.0924	0.0943	0.0967	0.0932	0.0921	0.0924	0.0883
	0.666667	0.0916	0.0918	0.0928	0.0944	0.0913	0.0929	0.0941	0.0961	0.0938	0.0929	0.0926	0.0889
	1.00003	0.092	0.0921	0.0933	0.0945	0.0919	0.0939	0.0944	0.0959	0.0937	0.0935	0.093	0.0896
	1.33336	0.0926	0.0922	0.094	0.0962	0.0929	0.0949	0.0952	0.097	0.0944	0.0947	0.0936	0.091
	1.66669	0.0932	0.0922	0.0949	0.0962	0.0937	0.0943	0.0964	0.0987	0.0949	0.0953	0.0941	0.0921
	2.00003	0.0938	0.0922	0.0958	0.0978	0.0951	0.0949	0.0977	0.0992	0.0954	0.0962	0.0946	0.0938
	2.33336	0.0945	0.0924	0.0969	0.0991	0.0967	0.0958	0.0997	0.1006	0.0955	0.0973	0.0949	0.0931
	2.66669	0.0956	0.0924	0.0978	0.101	0.0994	0.0975	0.1005	0.1038	0.0968	0.0994	0.0947	0.0946
	3.00006	0.0971	0.0925	0.1007	0.1044	0.1013	0.1001	0.1024	0.1041	0.0996	0.1023	0.099	0.0966
	3.33339	0.0981	0.0926	0.1031	0.1071	0.1046	0.1036	0.108	0.1083	0.1047	0.1054	0.1029	0.1005
	3.66672	0.099	0.0928	0.1092	0.114	0.1104	0.1088	0.1161	0.1161	0.1117	0.1121	0.1084	0.1058
	4.00006	0.0996	0.0928	0.1163	0.1234	0.1184	0.1169	0.1277	0.1259	0.1209	0.1215	0.1175	0.1143
	4.33339	0.1002	0.0928	0.127	0.1366	0.1304	0.1269	0.1423	0.1382	0.1317	0.1348	0.1288	0.1246
	4.66672	0.1007	0.093	0.143	0.1573	0.1487	0.1429	0.1621	0.154	0.1487	0.1542	0.1429	0.1398
	5.00006	0.1009	0.0931	0.1674	0.1877	0.1738	0.1668	0.1947	0.1901	0.1717	0.1823	0.1597	0.1593
	5.33342	0.1013	0.0931	0.1989	0.2206	0.2081	0.1975	0.2324	0.2294	0.2002	0.2133	0.183	0.1831
	5.66675	0.1015	0.0932	0.2355	0.2637	0.2514	0.2382	0.2653	0.2709	0.242	0.2487	0.2112	0.2098
	6.00008	0.1011	0.0933	0.281	0.3103	0.2981	0.2788	0.3091	0.3118	0.2815	0.2828	0.2437	0.2429
	6.33342	0.1014	0.0934	0.3229	0.3556	0.3507	0.3265	0.3656	0.3594	0.3277	0.3279	0.2823	0.2801
	6.66675	0.102	0.0936	0.3689	0.4033	0.3981	0.3771	0.4265	0.4106	0.3821	0.3791	0.3215	0.3138
	7.00008	0.1022	0.0936	0.416	0.4664	0.4299	0.4272	0.4732	0.4775	0.4325	0.4302	0.3581	0.3473
	7.33342	0.1024	0.0937	0.463	0.5424	0.4392	0.476	0.4729	0.5345	0.4494	0.4702	0.3935	0.3762
	7.66678	0.1025	0.0936	0.4948	0.5769	0.4411	0.5137	0.4713	0.5328	0.4506	0.4906	0.426	0.3906
	8.00011	0.1031	0.0938	0.5026	0.5645	0.4427	0.537	0.4709	0.5222	0.4523	0.4877	0.4389	0.3876
	8.33344	0.1032	0.0936	0.5028	0.5571	0.4485	0.5412	0.4713	0.5188	0.4574	0.4837	0.4435	0.3855
	8.66678	0.1032	0.0939	0.5037	0.5501	0.452	0.5392	0.471	0.5105	0.4601	0.4844	0.4477	0.384
	9.00011	0.1035	0.0937	0.5063	0.5442	0.453	0.5362	0.4719	0.5086	0.4631	0.4843	0.4486	0.381
	9.33344	0.1036	0.0937	0.5072	0.5375	0.4527	0.5316	0.4731	0.5067	0.4649	0.4864	0.4469	0.3774
	9.66678	0.1036	0.094	0.5107	0.5348	0.4555	0.5268	0.4767	0.5063	0.4701	0.4846	0.4457	0.3788
	10.0001	0.1039	0.094	0.5131	0.5312	0.4561	0.5237	0.4796	0.5074	0.4722	0.4843	0.4426	0.3766
	10.3335	0.1038	0.0939	0.5136	0.5272	0.4568	0.5217	0.4815	0.5059	0.4733	0.4848	0.4393	0.376
	10.6668	0.104	0.094	0.5153	0.5257	0.4578	0.5174	0.4837	0.5061	0.4749	0.4869	0.44	0.3761
	11.0001	0.1047	0.0941	0.516	0.5243	0.4594	0.5157	0.4832	0.5041	0.4723	0.4877	0.4389	0.3765
	11.3335	0.1046	0.0942	0.5187	0.5258	0.4636	0.5186	0.4826	0.5078	0.4767	0.4919	0.4404	0.3772
	11.6668	0.1043	0.0942	0.5196	0.5249	0.464	0.5185	0.4837	0.5071	0.4757	0.4946	0.4422	0.3773
	12.0002	0.1048	0.0943	0.5217	0.5255	0.4639	0.5195	0.4828	0.5052	0.4748	0.4969	0.4437	0.3802
	12.3335	0.1049	0.0943	0.5223	0.527	0.4645	0.5204	0.4857	0.5079	0.4774	0.4991	0.4465	0.3824
	12.6668	0.1053	0.0944	0.5252	0.5278	0.4658	0.5201	0.4863	0.5088	0.478	0.5022	0.4508	0.3857
	13.0002	0.1056	0.0944	0.5267	0.528	0.4673	0.5241	0.4867	0.5091	0.4784	0.5041	0.4495	0.385
	13.3335	0.1053	0.0946	0.5292	0.5299	0.4689	0.5272	0.4874	0.5131	0.4798	0.5065	0.4551	0.3904
	13.6668	0.1059	0.0946	0.5297	0.5307	0.4685	0.5268	0.4898	0.5157	0.4812	0.5035	0.4515	0.3922
	14.0002	0.1058	0.0945	0.531	0.5304	0.4692	0.5288	0.4893	0.5142	0.4799	0.506	0.4553	0.3969
	14.3335	0.1061	0.0945	0.5328	0.5322	0.4689	0.5292	0.4883	0.5145	0.4795	0.5056	0.4573	0.4005
	14.6669	0.106	0.0948	0.5355	0.5342	0.4714	0.5327	0.4903	0.5191	0.4815	0.5062	0.4569	0.4046
	15.0002	0.1067	0.0948	0.5364	0.5341	0.4701	0.5328	0.4902	0.5184	0.4813	0.5069	0.4566	0.4049
	15.3335	0.1064	0.0948	0.5396	0.5371	0.4711	0.5354	0.493	0.5204	0.4819	0.5055	0.4583	0.4099
	15.6669	0.1067	0.0948	0.5423	0.538	0.4726	0.5368	0.4942	0.5215	0.4837	0.5055	0.4576	0.4143
	16.0002	0.107	0.0949	0.5424	0.5378	0.4726	0.5393	0.4955	0.5228	0.4828	0.5069	0.4589	0.4155
	16.3335	0.1065	0.0949	0.5463	0.5412	0.4739	0.5436	0.4983	0.524	0.4852	0.509	0.4646	0.4239
	16.6669	0.1066	0.095	0.5472	0.5423	0.475	0.5465	0.4996	0.5254	0.484	0.508	0.4659	0.4267
	17.0002	0.1067	0.0948	0.549	0.5445	0.4771	0.5495	0.5028	0.5264	0.4856	0.5083	0.4672	0.4287
	17.3336	0.1068	0.095	0.5522	0.547	0.4785	0.5524	0.5056	0.5281	0.487	0.5104	0.4717	0.4359
	17.6669	0.1072	0.0951	0.5518	0.5466	0.4786	0.5531	0.5052	0.5285	0.4859	0.5096	0.4727	0.4395
	18.0002	0.1076	0.0951	0.5539	0.5474	0.481	0.5564	0.5086	0.5284	0.4884	0.5142	0.4743	0.4401
	18.3336	0.1077	0.095	0.5567	0.5486	0.4833	0.5575	0.5103	0.5303	0.49	0.5156	0.4782	0.4453
	18.6669	0.1076	0.0951	0.5584	0.5522	0.4867	0.5617	0.5135	0.5304	0.4925	0.517	0.4804	0.4491
	19.0003	0.1078	0.0952	0.5586	0.5523	0.4879	0.5628	0.5155	0.5305	0.4951	0.5203	0.4832	0.4533
	19.3336	0.1079	0.095	0.5568	0.5504	0.4873	0.561	0.5148	0.5309	0.4936	0.5223	0.4858	0.4547
	19.6669	0.108	0.0951	0.5617	0.5562	0.4936	0.5687	0.5207	0.5341	0.4988	0.5241	0.4903	0.4614
	20.0003	0.1082	0.0952	0.559	0.5541	0.4937	0.5654	0.5213	0.5326	0.4988	0.5253	0.4943	0.4634
	20.3336	0.1088	0.0952	0.5592	0.5549	0.4966	0.5675	0.5221	0.5326	0.4997	0.5281	0.4966	0.4662
	20.6669	0.1085	0.0952	0.5591	0.555	0.4978	0.5665	0.5218	0.5338	0.5011	0.5286	0.4966	0.4671
	21.0003	0.1088	0.0952	0.56	0.5545	0.4999	0.5672	0.5243	0.534	0.504	0.5299	0.4995	0.4675
	21.3336	0.1089	0.0952	0.5581	0.5523	0.4984	0.5639	0.5215	0.532	0.5027	0.53	0.5009	0.4676
	21.6669	0.1089	0.0954	0.5586	0.5523	0.501	0.5652	0.5253	0.5323	0.5037	0.5317	0.5047	0.4706
	22.0003	0.1092	0.0953	0.561	0.5531	0.5026	0.57	0.5279	0.5339	0.5051	0.5352	0.506	0.4735
	22.3336	0.1092	0.0953	0.5609	0.5518	0.5027	0.5667	0.5272	0.5342	0.5065	0.5331	0.5077	0.4746
	22.6669	0.1094	0.0953	0.5652	0.5546	0.5078	0.5745	0.5314	0.5362	0.5091	0.5375	0.5126	0.4778
	23.0003	0.1096	0.0955	0.5666	0.5545	0.5078	0.5709	0.5314	0.5354	0.509	0.5383	0.5154	0.4817
	23.3336	0.1097	0.0955	0.5655	0.5535	0.5066	0.5732	0.5295	0.5345	0.5099	0.5395	0.5168	0.4854
	23.667	0.11	0.0955	0.5692	0.5559	0.5103	0.5748	0.5337	0.5365	0.5123	0.5417	0.5204	0.4899
	24.0003	0.1101	0.0956	0.5669	0.5539	0.5078	0.5698	0.5336	0.5345	0.5119	0.5413	0.5211	0.4903
Fig S4G
	No Bacteroides												+ Bacteroides
Carb	0.409396	0.47541	1	1	4	0.443299	1.59524	2.05405	1.44681	0.409396	0.47541	1	0.470588	0.313131	1.38095	0.202532	0.25	0.188811	1.375	0.352941	1.09091	0.470588	0.313131	1.38095
CarbM	5.66667	1.8	1.71429	1.13333	0.149068	1.28571	1.5	1.1875	2.375	5.66667	1.8	1.71429	0.25	0.182796	0.6	0.536585	0.521739	0.391304	0.716981	0.787234	0.837838	0.25	0.182796	0.6
Prot	0.388889	1.5	0.724138	1.46154	2.66667	1.5	0.68	0.633333	0.740741	0.388889	1.5	0.724138	0.428571	0.612903	0.140351	0.208791	0.234568	0.25	1.05128	1.02632	0.680851	0.428571	0.612903	0.140351
ProtM	0.780822	1.19512	0.397059	1.2	1.14286	3	1.30357	2.34375	1.84444	0.780822	1.19512	0.397059	0.405405	0.294118	0.708333	0.5	0.9	0.411765	0.527778	1.47368	1.5	0.405405	0.294118	0.708333
Fig S4H	E	B + E
	1.6	1.44444
	1.125	1.61538
	0.846154	1.5
	0.714286	0.761905
	1	1

## Sheet: Fig S5
Fig S5B
	BF						BF + E
1x	178237	159135	85766.8	127254	96163	241010	1.22517e+07	1.14739e+07	1.55151e+07	2.43052e+07	3.77579e+07	33076332
10x	1.70122e+06	332025	883360	4.42272e+06	2.40824e+06	1397724	1.61435e+07	2.29901e+07	1.79575e+07	4.52753e+07	3.98742e+07	3.67998e+07
Fig S5C
	BF			BF + E
1X	53083.9	56421.9	49077.9	2.72748e+07	2.73282e+07	9.51581e+06
10X	175642	54950.4	13436.4	3.22324e+07	2.66834e+07	2.85017e+07
Fig S5D
	BF								BF + E
BF WT	164931	523347	167249	137896	123392	103393	140035	126715	5.26412e+07	7.56749e+07	7.21531e+07	7.15592e+07	4.60821e+07	4.26328e+07	4.8069e+07	3.42357e+07
BF ∆feoAB	103122	117106	87932.8	90211.4	98361.1	82229.9	87856.6	76356.8	5.92582e+06	5.89805e+06	5.95976e+06	6.85163e+06	7.27823e+06	8.38755e+06	8.20913e+06	8.53521e+06
Fig S5E
	WT	WT+B	∆nanA	∆nanA+B
	76750000	123750000	62250000	149833333
	38000000	148500000	81000000	126166667
	58250000	179500000	8.23333e+07	143000000
	71750000	112250000	57625000	77000000
	41000000	99000000	43000000	99000000
	39500000	92000000	45625000	87250000

[truncated: 2 more sheets: Fig S6, Fig S7]
